# Supplementary material for: Mutations that confer resistance to sodium azide affect the levels of two physiological isoforms of SecA in Escherichia coli
Source: Microbiology (Reading). 2026 May 15;172(5):001707. doi: 10.1099/mic.0.001707 (PMC13178939; doi:10.1099/mic.0.001707)
Supplement: Supplementary Material 1. [file mic-172-01707-s001.xlsx]

## Sheet: S1A
Supplemental Data S1A. Predicted essentiality of genes in strain DRH1292 (MG1655 Dtig DdsbC)
Gene_name	Insertion_index_score	Log_likelihood	Essential	Non-essential	Unclear
thrL	0.0151515	5.23594	FALSE	TRUE	FALSE
thrA	0.0259846	12.4143	FALSE	TRUE	FALSE
thrB	0.0610932	32.2261	FALSE	TRUE	FALSE
thrC	0.03108	15.5022	FALSE	TRUE	FALSE
yaaX	0.047138	24.6623	FALSE	TRUE	FALSE
yaaA	0.023166	10.6453	FALSE	TRUE	FALSE
yaaJ	0.0272537	13.1953	FALSE	TRUE	FALSE
talB	0.0366876	18.7799	FALSE	TRUE	FALSE
mog	0.0306122	15.2236	FALSE	TRUE	FALSE
satP	0.0335097	16.9355	FALSE	TRUE	FALSE
yaaW	0.0182073	7.3828	FALSE	TRUE	FALSE
yaaI	0.0222222	10.0407	FALSE	TRUE	FALSE
dnaK	0.00208659	-8.5696	TRUE	FALSE	FALSE
dnaJ	0.00265252	-7.376	TRUE	FALSE	FALSE
insL1	0.0601977	31.7479	FALSE	TRUE	FALSE
mokC	0.052381	27.535	FALSE	TRUE	FALSE
hokC	0.0261438	12.5127	FALSE	TRUE	FALSE
nhaA	0.0274207	13.2975	FALSE	TRUE	FALSE
nhaR	0.0198675	8.50071	FALSE	TRUE	FALSE
insB1	0.152778	78.8775	FALSE	TRUE	FALSE
insA	0.112319	58.6652	FALSE	TRUE	FALSE
rpsT	0	-174.875	TRUE	FALSE	FALSE
yaaY	0.0136986	4.1632	FALSE	TRUE	FALSE
ribF	0	-174.875	TRUE	FALSE	FALSE
ileS	0	-174.875	TRUE	FALSE	FALSE
lspA	0	-174.875	TRUE	FALSE	FALSE
fkpB	0.0244444	11.454	FALSE	TRUE	FALSE
ispH	0.00105152	-11.7049	TRUE	FALSE	FALSE
rihC	0.0382514	19.6765	FALSE	TRUE	FALSE
dapB	0	-174.875	TRUE	FALSE	FALSE
carA	0.0278503	13.5595	FALSE	TRUE	FALSE
carB	0.0462446	24.1682	FALSE	TRUE	FALSE
caiF	0.126263	65.6737	FALSE	TRUE	FALSE
caiE	0.0456853	23.8582	FALSE	TRUE	FALSE
caiD	0.0330789	16.6829	FALSE	TRUE	FALSE
caiC	0.0353925	18.032	FALSE	TRUE	FALSE
caiB	0.0205255	8.93596	FALSE	TRUE	FALSE
caiA	0.0244969	11.487	FALSE	TRUE	FALSE
caiT	0.0422442	21.9376	FALSE	TRUE	FALSE
fixA	0.0492866	25.8448	FALSE	TRUE	FALSE
fixB	0.052017	27.3369	FALSE	TRUE	FALSE
fixC	0.033411	16.8777	FALSE	TRUE	FALSE
fixX	0.0243056	11.3667	FALSE	TRUE	FALSE
yaaU	0.03003	14.8756	FALSE	TRUE	FALSE
kefF	0.0451977	23.5875	FALSE	TRUE	FALSE
kefC	0.0450886	23.5268	FALSE	TRUE	FALSE
folA	0	-174.875	TRUE	FALSE	FALSE
apaH	0.0308422	15.3607	FALSE	TRUE	FALSE
apaG	0.0396825	20.4913	FALSE	TRUE	FALSE
rsmA	0.0231144	10.6123	FALSE	TRUE	FALSE
pdxA	0.0313131	15.6406	FALSE	TRUE	FALSE
surA	0.00699301	-1.58845	FALSE	FALSE	TRUE
lptD	0.00127389	-10.8589	TRUE	FALSE	FALSE
djlA	0.0453431	23.6683	FALSE	TRUE	FALSE
yabP	0.0731103	38.5704	FALSE	TRUE	FALSE
rluA	0.0454545	23.7301	FALSE	TRUE	FALSE
rapA	0.0460956	24.0857	FALSE	TRUE	FALSE
polB	0.0357143	18.2183	FALSE	TRUE	FALSE
araD	0.0359195	18.337	FALSE	TRUE	FALSE
araA	0.0432468	22.4997	FALSE	TRUE	FALSE
araB	0.0558495	29.4137	FALSE	TRUE	FALSE
araC	0.0159272	5.79362	FALSE	TRUE	FALSE
yabI	0.0326797	16.4483	FALSE	TRUE	FALSE
thiQ	0.0457797	23.9106	FALSE	TRUE	FALSE
thiP	0.072005	37.9918	FALSE	TRUE	FALSE
thiB	0.0325203	16.3545	FALSE	TRUE	FALSE
sgrR	0.0283816	13.8824	FALSE	TRUE	FALSE
sgrT	0.0378788	19.4634	FALSE	TRUE	FALSE
setA	0.0322307	16.1837	FALSE	TRUE	FALSE
leuD	0.0330033	16.6385	FALSE	TRUE	FALSE
leuC	0.041399	21.4621	FALSE	TRUE	FALSE
leuB	0.0467033	24.422	FALSE	TRUE	FALSE
leuA	0.0419847	21.7918	FALSE	TRUE	FALSE
leuL	0.103448	54.1764	FALSE	TRUE	FALSE
leuO	0.0730159	38.521	FALSE	TRUE	FALSE
ilvI	0.0324638	16.3211	FALSE	TRUE	FALSE
ilvH	0.0345528	17.5444	FALSE	TRUE	FALSE
cra	0.0169154	6.49093	FALSE	TRUE	FALSE
mraZ	0.0152505	5.30768	FALSE	TRUE	FALSE
rsmH	0.00636943	-2.24264	FALSE	FALSE	TRUE
ftsL	0.00273224	-7.22407	TRUE	FALSE	FALSE
ftsI	0	-174.875	TRUE	FALSE	FALSE
murE	0	-174.875	TRUE	FALSE	FALSE
murF	0.000735835	-13.2331	TRUE	FALSE	FALSE
mraY	0.000923361	-12.2675	TRUE	FALSE	FALSE
murD	0.000759301	-13.1007	TRUE	FALSE	FALSE
ftsW	0	-174.875	TRUE	FALSE	FALSE
murG	0.00187266	-9.08828	TRUE	FALSE	FALSE
murC	0.00135501	-10.5822	TRUE	FALSE	FALSE
ddlB	0.0119435	2.80807	FALSE	FALSE	TRUE
ftsQ	0.00120337	-11.1122	TRUE	FALSE	FALSE
ftsA	0.000791766	-12.9237	TRUE	FALSE	FALSE
ftsZ	0	-174.875	TRUE	FALSE	FALSE
lpxC	0.00326797	-6.28016	TRUE	FALSE	FALSE
secM	0.00974659	0.989448	FALSE	FALSE	TRUE
secA	0.00184775	-9.15175	TRUE	FALSE	FALSE
mutT	0.00769231	-0.891275	FALSE	FALSE	TRUE
yacG	0.010101	1.29414	FALSE	FALSE	TRUE
zapD	0.016129	5.93719	FALSE	TRUE	FALSE
coaE	0.00322061	-6.35885	TRUE	FALSE	FALSE
guaC	0.0440613	22.9547	FALSE	TRUE	FALSE
hofC	0.0382377	19.6687	FALSE	TRUE	FALSE
hofB	0.027417	13.2952	FALSE	TRUE	FALSE
ppdD	0.0362812	18.5457	FALSE	TRUE	FALSE
nadC	0.0167785	6.39516	FALSE	TRUE	FALSE
ampD	0.0344203	17.4673	FALSE	TRUE	FALSE
ampE	0.0292398	14.401	FALSE	TRUE	FALSE
aroP	0.0334789	16.9174	FALSE	TRUE	FALSE
pdhR	0.0222222	10.0407	FALSE	TRUE	FALSE
aceE	0.00900901	0.338504	FALSE	FALSE	TRUE
aceF	0.00686741	-1.71755	FALSE	FALSE	TRUE
lpd	0.00140351	-10.4235	TRUE	FALSE	FALSE
yacH	0.0377562	19.3933	FALSE	TRUE	FALSE
acnB	0.0196305	8.34285	FALSE	TRUE	FALSE
yacL	0.030303	15.039	FALSE	TRUE	FALSE
speD	0.0163522	6.09523	FALSE	TRUE	FALSE
speE	0.0253749	12.0358	FALSE	TRUE	FALSE
yacC	0.0373563	19.1641	FALSE	TRUE	FALSE
cueO	0.0412637	21.3858	FALSE	TRUE	FALSE
gcd	0.0430782	22.4053	FALSE	TRUE	FALSE
hpt	0.0391061	20.1638	FALSE	TRUE	FALSE
can	0.0015083	-10.0959	TRUE	FALSE	FALSE
yadG	0.0204962	8.91671	FALSE	TRUE	FALSE
yadH	0.0233463	10.76	FALSE	TRUE	FALSE
yadI	0.0226757	10.3321	FALSE	TRUE	FALSE
yadE	0.0219512	9.8659	FALSE	TRUE	FALSE
panD	0.0183727	7.49553	FALSE	TRUE	FALSE
yadD	0.0232558	10.7024	FALSE	TRUE	FALSE
panC	0.0258216	12.3133	FALSE	TRUE	FALSE
panB	0.0251572	11.9002	FALSE	TRUE	FALSE
yadC	0.0573043	30.1971	FALSE	TRUE	FALSE
yadK	0.040201	20.7853	FALSE	TRUE	FALSE
yadL	0.0594059	31.3245	FALSE	TRUE	FALSE
yadM	0.0614035	32.3915	FALSE	TRUE	FALSE
htrE	0.0812163	42.7881	FALSE	TRUE	FALSE
yadV	0.048583	25.4583	FALSE	TRUE	FALSE
yadN	0.0376068	19.3077	FALSE	TRUE	FALSE
folK	0.00208333	-8.57717	TRUE	FALSE	FALSE
pcnB	0.0250358	11.8244	FALSE	TRUE	FALSE
gluQ	0.0183387	7.4724	FALSE	TRUE	FALSE
dksA	0.0307018	15.277	FALSE	TRUE	FALSE
sfsA	0.0283688	13.8746	FALSE	TRUE	FALSE
ligT	0.0282486	13.8017	FALSE	TRUE	FALSE
hrpB	0.0390947	20.1572	FALSE	TRUE	FALSE
mrcB	0.0370809	19.006	FALSE	TRUE	FALSE
fhuA	0.0320856	16.098	FALSE	TRUE	FALSE
fhuC	0.0576441	30.3797	FALSE	TRUE	FALSE
fhuD	0.0448934	23.4183	FALSE	TRUE	FALSE
fhuB	0.0600101	31.6477	FALSE	TRUE	FALSE
hemL	0.00156128	-9.93754	TRUE	FALSE	FALSE
clcA	0.0323488	16.2534	FALSE	TRUE	FALSE
erpA	0	-174.875	TRUE	FALSE	FALSE
yadS	0.0192308	8.0754	FALSE	TRUE	FALSE
btuF	0.0187266	7.73566	FALSE	TRUE	FALSE
mtn	0.00858369	-0.0483896	FALSE	FALSE	TRUE
dgt	0.0698287	36.8499	FALSE	TRUE	FALSE
degP	0.0252632	11.9663	FALSE	TRUE	FALSE
cdaR	0.0233161	10.7408	FALSE	TRUE	FALSE
yaeH	0.0129199	3.57084	FALSE	FALSE	TRUE
yaeI	0.0246002	11.5518	FALSE	TRUE	FALSE
dapD	0	-174.875	TRUE	FALSE	FALSE
glnD	0.0153386	5.37131	FALSE	TRUE	FALSE
map	0	-174.875	TRUE	FALSE	FALSE
rpsB	0	-174.875	TRUE	FALSE	FALSE
tsf	0	-174.875	TRUE	FALSE	FALSE
pyrH	0.00137741	-10.5083	TRUE	FALSE	FALSE
frr	0	-174.875	TRUE	FALSE	FALSE
dxr	0	-174.875	TRUE	FALSE	FALSE
ispU	0.00131234	-10.7259	TRUE	FALSE	FALSE
cdsA	0.0011655	-11.2536	TRUE	FALSE	FALSE
rseP	0.00517369	-3.60848	TRUE	FALSE	FALSE
bamA	0.000411015	-15.6367	TRUE	FALSE	FALSE
skp	0.0123457	3.12514	FALSE	FALSE	TRUE
lpxD	0	-174.875	TRUE	FALSE	FALSE
fabZ	0	-174.875	TRUE	FALSE	FALSE
lpxA	0	-174.875	TRUE	FALSE	FALSE
lpxB	0.00174064	-9.43289	TRUE	FALSE	FALSE
rnhB	0.0234506	10.8263	FALSE	TRUE	FALSE
dnaE	0	-174.875	TRUE	FALSE	FALSE
accA	0	-174.875	TRUE	FALSE	FALSE
ldcC	0.0280112	13.6574	FALSE	TRUE	FALSE
yaeR	0.025641	12.2013	FALSE	TRUE	FALSE
tilS	0.000769823	-13.0426	TRUE	FALSE	FALSE
rof	0.0196078	8.32775	FALSE	TRUE	FALSE
yaeP	0.00995025	1.16513	FALSE	FALSE	TRUE
yaeQ	0.0274725	13.3291	FALSE	TRUE	FALSE
arfB	0.00945626	0.736065	FALSE	FALSE	TRUE
nlpE	0.02391	11.1172	FALSE	TRUE	FALSE
yaeF	0.0254545	12.0854	FALSE	TRUE	FALSE
proS	0.000581734	-14.2138	TRUE	FALSE	FALSE
tsaA	0.0268362	12.9393	FALSE	TRUE	FALSE
rcsF	0.0320988	16.1058	FALSE	TRUE	FALSE
metQ	0.0159314	5.7966	FALSE	TRUE	FALSE
metI	0.0366972	18.7854	FALSE	TRUE	FALSE
metN	0.0387597	19.9665	FALSE	TRUE	FALSE
gmhB	0.00694444	-1.63822	FALSE	FALSE	TRUE
dkgB	0.0161692	5.96566	FALSE	TRUE	FALSE
yafC	0.0251366	11.8873	FALSE	TRUE	FALSE
yafD	0.0212235	9.39342	FALSE	TRUE	FALSE
yafE	0.0128205	3.49427	FALSE	FALSE	TRUE
mltD	0.0191317	8.00887	FALSE	TRUE	FALSE
gloB	0.0171958	6.68628	FALSE	TRUE	FALSE
yafS	0.0124481	3.20526	FALSE	FALSE	TRUE
rnhA	0.00213675	-8.45421	TRUE	FALSE	FALSE
dnaQ	0.0136612	4.13503	FALSE	TRUE	FALSE
yafT	0.0178117	7.1119	FALSE	TRUE	FALSE
ykfM	0	-174.875	TRUE	FALSE	FALSE
yafU	0.0308123	15.3429	FALSE	TRUE	FALSE
yafF	0.043956	22.896	FALSE	TRUE	FALSE
yafV	0.0259403	12.3869	FALSE	TRUE	FALSE
ivy	0.035865	18.3054	FALSE	TRUE	FALSE
fadE	0.0339468	17.1911	FALSE	TRUE	FALSE
gmhA	0.00690846	-1.67521	FALSE	FALSE	TRUE
yafJ	0.015625	5.57749	FALSE	TRUE	FALSE
yafK	0.0269906	13.0341	FALSE	TRUE	FALSE
yafQ	0.0250896	11.858	FALSE	TRUE	FALSE
dinJ	0.0268199	12.9293	FALSE	TRUE	FALSE
yafL	0.0146667	4.88227	FALSE	TRUE	FALSE
rayT	0.0281124	13.719	FALSE	TRUE	FALSE
lfhA	0.0396964	20.4992	FALSE	TRUE	FALSE
lafU	0.0291005	14.3171	FALSE	TRUE	FALSE
dinB	0.0227273	10.3651	FALSE	TRUE	FALSE
yafN	0.0204082	8.85867	FALSE	TRUE	FALSE
yafO	0.0401003	20.7282	FALSE	TRUE	FALSE
yafP	0.0198675	8.50071	FALSE	TRUE	FALSE
ykfJ	0.0628019	33.1361	FALSE	TRUE	FALSE
prfH	0.0159681	5.82274	FALSE	TRUE	FALSE
pepD	0.0260631	12.4629	FALSE	TRUE	FALSE
gpt	0.0261438	12.5127	FALSE	TRUE	FALSE
frsA	0.0305221	15.1698	FALSE	TRUE	FALSE
crl	0.0323383	16.2472	FALSE	TRUE	FALSE
phoE	0.0814394	42.9036	FALSE	TRUE	FALSE
proB	0.0389493	20.0745	FALSE	TRUE	FALSE
proA	0.0350877	17.8553	FALSE	TRUE	FALSE
ykfN	0.015873	5.75498	FALSE	TRUE	FALSE
ykfI	0.0438596	22.8422	FALSE	TRUE	FALSE
yafW	0.0471698	24.6798	FALSE	TRUE	FALSE
ykfH	0.045045	23.5026	FALSE	TRUE	FALSE
ykfG	0.0503145	26.4078	FALSE	TRUE	FALSE
yafX	0.0392157	20.2261	FALSE	TRUE	FALSE
ykfF	0.0375	19.2465	FALSE	TRUE	FALSE
ykfB	0.0470085	24.5907	FALSE	TRUE	FALSE
yafY	0.0405405	20.9774	FALSE	TRUE	FALSE
ykfL	0.027027	13.0565	FALSE	TRUE	FALSE
ykfK	0.0364583	18.6478	FALSE	TRUE	FALSE
yafZ	0.0644769	34.0254	FALSE	TRUE	FALSE
ykfA	0.0439815	22.9102	FALSE	TRUE	FALSE
perR	0.0324385	16.3062	FALSE	TRUE	FALSE
insN	0.0248538	11.7106	FALSE	TRUE	FALSE
insI1	0.0520833	27.3731	FALSE	TRUE	FALSE
ykfC	0.0270758	13.0864	FALSE	TRUE	FALSE
insH1	0.210423	107.219	FALSE	TRUE	FALSE
mmuP	0.0434473	22.6118	FALSE	TRUE	FALSE
mmuM	0.0525188	27.61	FALSE	TRUE	FALSE
afuC	0.0410697	21.2764	FALSE	TRUE	FALSE
afuB	0.0287356	14.0967	FALSE	TRUE	FALSE
insB1	0.134921	70.0009	FALSE	TRUE	FALSE
insA	0.0978261	51.317	FALSE	TRUE	FALSE
insI1	0.0632184	33.3575	FALSE	TRUE	FALSE
insX	0.0321285	16.1234	FALSE	TRUE	FALSE
yagB	0.0517799	27.2078	FALSE	TRUE	FALSE
yagA	0.0744589	39.2751	FALSE	TRUE	FALSE
yagE	0.0473047	24.7543	FALSE	TRUE	FALSE
yagF	0.0614837	32.4343	FALSE	TRUE	FALSE
yagG	0.0715835	37.7709	FALSE	TRUE	FALSE
yagH	0.0751086	39.6142	FALSE	TRUE	FALSE
yagI	0.0790514	41.6658	FALSE	TRUE	FALSE
argF	0.0537313	28.2683	FALSE	TRUE	FALSE
ykgS	0.0243902	11.4199	FALSE	TRUE	FALSE
insB1	0.132937	69.0107	FALSE	TRUE	FALSE
insA	0.0942029	49.4675	FALSE	TRUE	FALSE
yagJ	0.0386473	19.9024	FALSE	TRUE	FALSE
yagK	0.0829346	43.6769	FALSE	TRUE	FALSE
yagL	0.0243205	11.376	FALSE	TRUE	FALSE
yagM	0.0163743	6.11082	FALSE	TRUE	FALSE
yagN	0.0521542	27.4116	FALSE	TRUE	FALSE
intF	0.0142755	4.59388	FALSE	TRUE	FALSE
yagP	0.0412979	21.4051	FALSE	TRUE	FALSE
ykgT	0.025641	12.2013	FALSE	TRUE	FALSE
paoD	0.0438871	22.8575	FALSE	TRUE	FALSE
paoC	0.0595725	31.4136	FALSE	TRUE	FALSE
paoB	0.0595611	31.4075	FALSE	TRUE	FALSE
paoA	0.0434783	22.6291	FALSE	TRUE	FALSE
yagU	0.0796748	41.9892	FALSE	TRUE	FALSE
ykgJ	0.0606061	31.9661	FALSE	TRUE	FALSE
ecpE	0.0253165	11.9995	FALSE	TRUE	FALSE
ecpD	0.0218978	9.83137	FALSE	TRUE	FALSE
ecpC	0.0225653	10.2613	FALSE	TRUE	FALSE
ecpB	0.0239163	11.1212	FALSE	TRUE	FALSE
ecpA	0.0289116	14.2031	FALSE	TRUE	FALSE
ecpR	0.0270728	13.0845	FALSE	TRUE	FALSE
ykgL	0.0614035	32.3915	FALSE	TRUE	FALSE
ykgO	0.0425532	22.111	FALSE	TRUE	FALSE
ykgM	0.0265152	12.7419	FALSE	TRUE	FALSE
ykgR	0	-174.875	TRUE	FALSE	FALSE
ykgP	0	-174.875	TRUE	FALSE	FALSE
eaeH	0.0538991	28.3592	FALSE	TRUE	FALSE
insE1	0.12	62.5325	FALSE	TRUE	FALSE
insF1	0.132641	68.8633	FALSE	TRUE	FALSE
ykgA	0.0526316	27.6713	FALSE	TRUE	FALSE
ykgQ	0	-174.875	TRUE	FALSE	FALSE
rclC	0.0488215	25.5894	FALSE	TRUE	FALSE
rclB	0.0126582	3.36873	FALSE	FALSE	TRUE
rclA	0.0535445	28.167	FALSE	TRUE	FALSE
rclR	0.0432749	22.5153	FALSE	TRUE	FALSE
ykgE	0.0472222	24.7087	FALSE	TRUE	FALSE
ykgF	0.0203081	8.79264	FALSE	TRUE	FALSE
ykgG	0.0287356	14.0967	FALSE	TRUE	FALSE
ykgH	0.00896861	0.302138	FALSE	FALSE	TRUE
betA	0.0406942	21.0643	FALSE	TRUE	FALSE
betB	0.0454854	23.7473	FALSE	TRUE	FALSE
betI	0.037415	19.1977	FALSE	TRUE	FALSE
betT	0.0457227	23.879	FALSE	TRUE	FALSE
yahA	0.0817264	43.0521	FALSE	TRUE	FALSE
yahB	0.0493033	25.8539	FALSE	TRUE	FALSE
yahC	0.0261044	12.4884	FALSE	TRUE	FALSE
yahD	0.0412541	21.3804	FALSE	TRUE	FALSE
yahE	0.0694444	36.6479	FALSE	TRUE	FALSE
yahF	0.0381137	19.5978	FALSE	TRUE	FALSE
yahG	0.0493305	25.8688	FALSE	TRUE	FALSE
yahI	0.0389064	20.0501	FALSE	TRUE	FALSE
yahJ	0.0455531	23.7849	FALSE	TRUE	FALSE
yahK	0.0333333	16.8322	FALSE	TRUE	FALSE
yahL	0.0208333	9.13827	FALSE	TRUE	FALSE
yahM	0.0650407	34.3241	FALSE	TRUE	FALSE
yahN	0.0580357	30.59	FALSE	TRUE	FALSE
yahO	0.0543478	28.6023	FALSE	TRUE	FALSE
prpR	0.0396975	20.4999	FALSE	TRUE	FALSE
prpB	0.043771	22.7927	FALSE	TRUE	FALSE
prpC	0.0478632	25.0622	FALSE	TRUE	FALSE
prpD	0.0461433	24.1121	FALSE	TRUE	FALSE
prpE	0.0466349	24.3842	FALSE	TRUE	FALSE
codB	0.031746	15.8973	FALSE	TRUE	FALSE
codA	0.0288162	14.1454	FALSE	TRUE	FALSE
cynR	0.0244444	11.454	FALSE	TRUE	FALSE
cynT	0.0333333	16.8322	FALSE	TRUE	FALSE
cynS	0.044586	23.2472	FALSE	TRUE	FALSE
cynX	0.0580087	30.5755	FALSE	TRUE	FALSE
lacA	0.0620915	32.7581	FALSE	TRUE	FALSE
lacY	0.0478469	25.0532	FALSE	TRUE	FALSE
lacZ	0.0455285	23.7712	FALSE	TRUE	FALSE
lacI	0.0286242	14.0293	FALSE	TRUE	FALSE
mhpR	0.0395683	20.4265	FALSE	TRUE	FALSE
mhpA	0.0396396	20.467	FALSE	TRUE	FALSE
mhpB	0.037037	18.9808	FALSE	TRUE	FALSE
mhpC	0.0230681	10.5828	FALSE	TRUE	FALSE
mhpD	0.0271605	13.1382	FALSE	TRUE	FALSE
mhpF	0.0283912	13.8882	FALSE	TRUE	FALSE
mhpE	0.0384615	19.7965	FALSE	TRUE	FALSE
mhpT	0.0429043	22.3079	FALSE	TRUE	FALSE
yaiL	0.0314815	15.7405	FALSE	TRUE	FALSE
frmB	0.0179856	7.23123	FALSE	TRUE	FALSE
frmA	0.027027	13.0565	FALSE	TRUE	FALSE
frmR	0.0108696	1.93893	FALSE	FALSE	TRUE
yaiO	0.0439276	22.8801	FALSE	TRUE	FALSE
yaiX	0.0486409	25.4902	FALSE	TRUE	FALSE
insC1	0.144809	74.9235	FALSE	TRUE	FALSE
insD1	0.163355	84.1097	FALSE	TRUE	FALSE
yaiP	0.0559733	29.4804	FALSE	TRUE	FALSE
yaiS	0.0340502	17.2514	FALSE	TRUE	FALSE
tauA	0.03946	20.365	FALSE	TRUE	FALSE
tauB	0.0416667	21.6128	FALSE	TRUE	FALSE
tauC	0.0253623	12.028	FALSE	TRUE	FALSE
tauD	0.0316901	15.8642	FALSE	TRUE	FALSE
hemB	0	-174.875	TRUE	FALSE	FALSE
yaiT	0.0801514	42.2364	FALSE	TRUE	FALSE
insF1	0.130334	67.7109	FALSE	TRUE	FALSE
insE1	0.106667	55.8081	FALSE	TRUE	FALSE
yaiV	0.0336538	17.0198	FALSE	TRUE	FALSE
ampH	0.0639033	33.7211	FALSE	TRUE	FALSE
sbmA	0.020475	8.90274	FALSE	TRUE	FALSE
yaiW	0.0155251	5.50574	FALSE	TRUE	FALSE
yaiY	0.0226537	10.318	FALSE	TRUE	FALSE
yaiZ	0.0234742	10.8412	FALSE	TRUE	FALSE
ddlA	0.0109589	2.01257	FALSE	FALSE	TRUE
iraP	0.0842912	44.3775	FALSE	TRUE	FALSE
phoA	0.0233051	10.7338	FALSE	TRUE	FALSE
psiF	0.0311526	15.5453	FALSE	TRUE	FALSE
yaiC	0.0304659	15.1363	FALSE	TRUE	FALSE
proC	0.00740741	-1.1711	FALSE	FALSE	TRUE
yaiI	0.0217865	9.75934	FALSE	TRUE	FALSE
aroL	0.0247619	11.6531	FALSE	TRUE	FALSE
yaiA	0.0416667	21.6128	FALSE	TRUE	FALSE
aroM	0.0235988	10.9203	FALSE	TRUE	FALSE
yaiE	0.0385965	19.8734	FALSE	TRUE	FALSE
ykiA	0.0847953	44.6376	FALSE	TRUE	FALSE
rdgC	0.0274123	13.2923	FALSE	TRUE	FALSE
mak	0.029703	14.6795	FALSE	TRUE	FALSE
araJ	0.0447257	23.325	FALSE	TRUE	FALSE
sbcC	0.025421	12.0646	FALSE	TRUE	FALSE
sbcD	0.0307564	15.3096	FALSE	TRUE	FALSE
phoB	0.0246377	11.5753	FALSE	TRUE	FALSE
phoR	0.0270062	13.0437	FALSE	TRUE	FALSE
brnQ	0.0386364	19.8962	FALSE	TRUE	FALSE
proY	0.0276565	13.4414	FALSE	TRUE	FALSE
malZ	0.0220386	9.92232	FALSE	TRUE	FALSE
acpH	0.0120275	2.87462	FALSE	FALSE	TRUE
queA	0.0214753	9.55738	FALSE	TRUE	FALSE
tgt	0.0230496	10.5711	FALSE	TRUE	FALSE
yajC	0.003003	-6.73155	TRUE	FALSE	FALSE
secD	0	-174.875	TRUE	FALSE	FALSE
secF	0	-174.875	TRUE	FALSE	FALSE
yajD	0.0287356	14.0967	FALSE	TRUE	FALSE
tsx	0.0214689	9.55327	FALSE	TRUE	FALSE
yajI	0.0296296	14.6355	FALSE	TRUE	FALSE
nrdR	0.0111111	2.13745	FALSE	FALSE	TRUE
ribD	0	-174.875	TRUE	FALSE	FALSE
ribE	0.00212314	-8.4853	TRUE	FALSE	FALSE
nusB	0.00238095	-7.92114	TRUE	FALSE	FALSE
thiL	0.00204499	-8.667	TRUE	FALSE	FALSE
pgpA	0.0115607	2.50214	FALSE	FALSE	TRUE
yajO	0.00615385	-2.47708	FALSE	FALSE	TRUE
dxs	0.000536769	-14.5459	TRUE	FALSE	FALSE
ispA	0	-174.875	TRUE	FALSE	FALSE
xseB	0.0164609	6.17195	FALSE	TRUE	FALSE
thiI	0.0282954	13.8301	FALSE	TRUE	FALSE
yajL	0.0304569	15.1309	FALSE	TRUE	FALSE
panE	0.0361842	18.4898	FALSE	TRUE	FALSE
yajQ	0.0121951	3.00693	FALSE	FALSE	TRUE
yajR	0.010989	2.03733	FALSE	FALSE	TRUE
cyoE	0.0213244	9.45918	FALSE	TRUE	FALSE
cyoD	0.0363636	18.5933	FALSE	TRUE	FALSE
cyoC	0.0113821	2.35801	FALSE	FALSE	TRUE
cyoB	0.0266064	12.7981	FALSE	TRUE	FALSE
cyoA	0.0506329	26.5819	FALSE	TRUE	FALSE
ampG	0.0230352	10.5619	FALSE	TRUE	FALSE
yajG	0.0276339	13.4276	FALSE	TRUE	FALSE
bolA	0.0314465	15.7198	FALSE	TRUE	FALSE
tig	0	-174.875	TRUE	FALSE	FALSE
clpP	0.0272436	13.1891	FALSE	TRUE	FALSE
clpX	0.0117647	2.66568	FALSE	FALSE	TRUE
lon	0.0152866	5.33378	FALSE	TRUE	FALSE
hupB	0.018315	7.45625	FALSE	TRUE	FALSE
ppiD	0.0277778	13.5153	FALSE	TRUE	FALSE
ybaV	0.0295699	14.5996	FALSE	TRUE	FALSE
fadM	0.0250627	11.8412	FALSE	TRUE	FALSE
queC	0.0316092	15.8162	FALSE	TRUE	FALSE
ybaE	0.0346855	17.6216	FALSE	TRUE	FALSE
cof	0.015873	5.75498	FALSE	TRUE	FALSE
ybaO	0.0174292	6.84815	FALSE	TRUE	FALSE
mdlA	0.0315849	15.8018	FALSE	TRUE	FALSE
mdlB	0.0432099	22.479	FALSE	TRUE	FALSE
glnK	0.0235988	10.9203	FALSE	TRUE	FALSE
amtB	0.033411	16.8777	FALSE	TRUE	FALSE
tesB	0.0243902	11.4199	FALSE	TRUE	FALSE
ybaY	0.0157068	5.63614	FALSE	TRUE	FALSE
ybaZ	0.0179487	7.20594	FALSE	TRUE	FALSE
ybaA	0.0225989	10.2828	FALSE	TRUE	FALSE
ylaB	0.0386847	19.9238	FALSE	TRUE	FALSE
ylaC	0.0382166	19.6566	FALSE	TRUE	FALSE
maa	0.057971	30.5553	FALSE	TRUE	FALSE
hha	0.0319635	16.0259	FALSE	TRUE	FALSE
tomB	0.0453333	23.6628	FALSE	TRUE	FALSE
acrB	0.031746	15.8973	FALSE	TRUE	FALSE
acrA	0.0293132	14.4452	FALSE	TRUE	FALSE
acrR	0.0509259	26.742	FALSE	TRUE	FALSE
mscK	0.0318168	15.9392	FALSE	TRUE	FALSE
ybaM	0.0246914	11.6089	FALSE	TRUE	FALSE
priC	0.0359848	18.3747	FALSE	TRUE	FALSE
ybaN	0.042328	21.9847	FALSE	TRUE	FALSE
apt	0.0471014	24.642	FALSE	TRUE	FALSE
dnaX	0	-174.875	TRUE	FALSE	FALSE
ybaB	0.0424242	22.0387	FALSE	TRUE	FALSE
recR	0.0280528	13.6827	FALSE	TRUE	FALSE
htpG	0.0330667	16.6757	FALSE	TRUE	FALSE
adk	0	-174.875	TRUE	FALSE	FALSE
hemH	0	-174.875	TRUE	FALSE	FALSE
aes	0.0291667	14.357	FALSE	TRUE	FALSE
gsk	0.0298851	14.7888	FALSE	TRUE	FALSE
ybaL	0.0375671	19.285	FALSE	TRUE	FALSE
fsr	0.03276	16.4955	FALSE	TRUE	FALSE
ushA	0.0296431	14.6436	FALSE	TRUE	FALSE
ybaK	0.0125	3.24572	FALSE	FALSE	TRUE
ybaP	0.0264151	12.6802	FALSE	TRUE	FALSE
ybaQ	0.0116959	2.61066	FALSE	FALSE	TRUE
copA	0.0586826	30.937	FALSE	TRUE	FALSE
glsA	0.0332262	16.7693	FALSE	TRUE	FALSE
ybaT	0.0286156	14.0241	FALSE	TRUE	FALSE
cueR	0.0294118	14.5045	FALSE	TRUE	FALSE
ybbJ	0.0522876	27.4842	FALSE	TRUE	FALSE
qmcA	0.0392157	20.2261	FALSE	TRUE	FALSE
fetA	0.0516224	27.122	FALSE	TRUE	FALSE
fetB	0.0384615	19.7965	FALSE	TRUE	FALSE
ybbN	0.0444444	23.1683	FALSE	TRUE	FALSE
ybbO	0.0320988	16.1058	FALSE	TRUE	FALSE
tesA	0.030303	15.039	FALSE	TRUE	FALSE
ybbA	0.0378457	19.4445	FALSE	TRUE	FALSE
ybbP	0.0596273	31.443	FALSE	TRUE	FALSE
rhsD	0.0822238	43.3094	FALSE	TRUE	FALSE
ybbC	0.00542005	-3.31285	FALSE	FALSE	TRUE
rhsH	0.0409605	21.2147	FALSE	TRUE	FALSE
ybbD	0.00203666	-8.68669	TRUE	FALSE	FALSE
ylbI	0.0645161	34.0462	FALSE	TRUE	FALSE
ylbG	0.035461	18.0717	FALSE	TRUE	FALSE
mnmH	0.030137	14.9397	FALSE	TRUE	FALSE
allS	0.00755124	-1.02914	FALSE	FALSE	TRUE
allA	0.010352	1.50699	FALSE	FALSE	TRUE
allR	0.0281863	13.7638	FALSE	TRUE	FALSE
gcl	0.030303	15.039	FALSE	TRUE	FALSE
hyi	0.02574	12.2627	FALSE	TRUE	FALSE
glxR	0.0420933	21.8528	FALSE	TRUE	FALSE
ybbW	0.0295533	14.5896	FALSE	TRUE	FALSE
allB	0.0220264	9.91449	FALSE	TRUE	FALSE
ybbY	0.0545315	28.7017	FALSE	TRUE	FALSE
glxK	0.04363	22.7139	FALSE	TRUE	FALSE
allE	0.0559796	29.4839	FALSE	TRUE	FALSE
allC	0.0566343	29.8366	FALSE	TRUE	FALSE
allD	0.0409524	21.2101	FALSE	TRUE	FALSE
fdrA	0.0473621	24.7859	FALSE	TRUE	FALSE
ylbE	0.0436508	22.7255	FALSE	TRUE	FALSE
ylbF	0.0539216	28.3714	FALSE	TRUE	FALSE
ybcF	0.0357942	18.2645	FALSE	TRUE	FALSE
purK	0.0365169	18.6816	FALSE	TRUE	FALSE
purE	0.0392157	20.2261	FALSE	TRUE	FALSE
lpxH	0.00138313	-10.4896	TRUE	FALSE	FALSE
ppiB	0	-174.875	TRUE	FALSE	FALSE
cysS	0	-174.875	TRUE	FALSE	FALSE
ybcI	0.0363985	18.6133	FALSE	TRUE	FALSE
ybcJ	0.0234742	10.8412	FALSE	TRUE	FALSE
folD	0.00230681	-8.07828	TRUE	FALSE	FALSE
sfmA	0.0202578	8.7594	FALSE	TRUE	FALSE
sfmC	0.023088	10.5956	FALSE	TRUE	FALSE
sfmD	0.046851	24.5037	FALSE	TRUE	FALSE
sfmH	0.0315041	15.7539	FALSE	TRUE	FALSE
sfmF	0.0251938	11.923	FALSE	TRUE	FALSE
sfmZ	0.0189573	7.8915	FALSE	TRUE	FALSE
intD	0.0317869	15.9215	FALSE	TRUE	FALSE
xisD	0.036036	18.4043	FALSE	TRUE	FALSE
exoD	0.0322581	16.1999	FALSE	TRUE	FALSE
peaD	0.0352564	17.9531	FALSE	TRUE	FALSE
renD	0.0686275	36.218	FALSE	TRUE	FALSE
insE1	0.126667	65.876	FALSE	TRUE	FALSE
insF1	0.129181	67.1342	FALSE	TRUE	FALSE
emrE	0.0630631	33.2749	FALSE	TRUE	FALSE
ybcK	0.00130976	-10.7347	TRUE	FALSE	FALSE
ybcL	0.0507246	26.632	FALSE	TRUE	FALSE
ybcM	0.0112782	2.2737	FALSE	FALSE	TRUE
ylcH	0.0392157	20.2261	FALSE	TRUE	FALSE
ybcN	0.0350877	17.8553	FALSE	TRUE	FALSE
ninE	0.0292398	14.401	FALSE	TRUE	FALSE
ybcO	0.0343643	17.4346	FALSE	TRUE	FALSE
rusA	0.0247934	11.6728	FALSE	TRUE	FALSE
ylcG	0.0283688	13.8746	FALSE	TRUE	FALSE
quuD	0.046875	24.5169	FALSE	TRUE	FALSE
nmpC	0.0582878	30.7253	FALSE	TRUE	FALSE
insH1	0.211406	107.699	FALSE	TRUE	FALSE
essD	0.0740741	39.0741	FALSE	TRUE	FALSE
rrrD	0.0361446	18.4669	FALSE	TRUE	FALSE
rzpD	0.0649351	34.2682	FALSE	TRUE	FALSE
rzoD	0.0655738	34.6063	FALSE	TRUE	FALSE
borD	0.0612245	32.2961	FALSE	TRUE	FALSE
ybcV	0.00243309	-7.81291	TRUE	FALSE	FALSE
ybcW	0.0869565	45.751	FALSE	TRUE	FALSE
ylcI	0.0358974	18.3242	FALSE	TRUE	FALSE
nohD	0.014652	4.87151	FALSE	TRUE	FALSE
aaaD	0.0194175	8.20053	FALSE	TRUE	FALSE
tfaD	0.0410959	21.2911	FALSE	TRUE	FALSE
ybcY	0.0471842	24.6877	FALSE	TRUE	FALSE
tfaX	0.0491803	25.7864	FALSE	TRUE	FALSE
appY	0.00133333	-10.6547	TRUE	FALSE	FALSE
ompT	0.0566038	29.8202	FALSE	TRUE	FALSE
envY	0.0301837	14.9676	FALSE	TRUE	FALSE
ybcH	0.023569	10.9014	FALSE	TRUE	FALSE
nfrA	0.0306088	15.2216	FALSE	TRUE	FALSE
nfrB	0.0290438	14.2829	FALSE	TRUE	FALSE
cusS	0.013167	3.76026	FALSE	TRUE	FALSE
cusR	0.0219298	9.85207	FALSE	TRUE	FALSE
cusC	0.0407569	21.0998	FALSE	TRUE	FALSE
cusF	0.0720721	38.0269	FALSE	TRUE	FALSE
cusB	0.0367647	18.8242	FALSE	TRUE	FALSE
cusA	0.0314885	15.7447	FALSE	TRUE	FALSE
pheP	0.0261438	12.5127	FALSE	TRUE	FALSE
ybdG	0.0713141	37.6297	FALSE	TRUE	FALSE
nfsB	0.0321101	16.1125	FALSE	TRUE	FALSE
ybdF	0.0135501	4.05126	FALSE	TRUE	FALSE
ybdJ	0.0160643	5.89118	FALSE	TRUE	FALSE
ybdK	0.0223414	10.1174	FALSE	TRUE	FALSE
hokE	0.0130719	3.68752	FALSE	TRUE	FALSE
insL1	0.0548068	28.8506	FALSE	TRUE	FALSE
entD	0.0144928	4.75439	FALSE	TRUE	FALSE
fepA	0.0249888	11.7951	FALSE	TRUE	FALSE
fes	0.0108063	1.88664	FALSE	FALSE	TRUE
ybdZ	0.0273973	13.2831	FALSE	TRUE	FALSE
entF	0.0432767	22.5164	FALSE	TRUE	FALSE
fepE	0.042328	21.9847	FALSE	TRUE	FALSE
fepC	0.0220588	9.9354	FALSE	TRUE	FALSE
fepG	0.0352467	17.9475	FALSE	TRUE	FALSE
fepD	0.0427861	22.2416	FALSE	TRUE	FALSE
entS	0.0503597	26.4326	FALSE	TRUE	FALSE
fepB	0.031348	15.6613	FALSE	TRUE	FALSE
entC	0.0382653	19.6844	FALSE	TRUE	FALSE
entE	0.0353818	18.0258	FALSE	TRUE	FALSE
entB	0.027972	13.6336	FALSE	TRUE	FALSE
entA	0.042838	22.2707	FALSE	TRUE	FALSE
entH	0.0434783	22.6291	FALSE	TRUE	FALSE
cstA	0.0493827	25.8975	FALSE	TRUE	FALSE
ybdD	0.0353535	18.0094	FALSE	TRUE	FALSE
ybdH	0.0339761	17.2082	FALSE	TRUE	FALSE
ybdL	0.0318691	15.9701	FALSE	TRUE	FALSE
ybdM	0.015873	5.75498	FALSE	TRUE	FALSE
ybdN	0.023751	11.0167	FALSE	TRUE	FALSE
ybdO	0.0110742	2.10723	FALSE	FALSE	TRUE
dsbG	0.0294511	14.5282	FALSE	TRUE	FALSE
ahpC	0.0248227	11.6912	FALSE	TRUE	FALSE
ahpF	0.0268199	12.9293	FALSE	TRUE	FALSE
uspG	0.025641	12.2013	FALSE	TRUE	FALSE
ybdR	0.0177563	7.07378	FALSE	TRUE	FALSE
rnk	0.0291971	14.3753	FALSE	TRUE	FALSE
rna	0.0210657	9.29038	FALSE	TRUE	FALSE
citT	0.023224	10.6822	FALSE	TRUE	FALSE
citG	0.0238908	11.1051	FALSE	TRUE	FALSE
citX	0.0398551	20.5892	FALSE	TRUE	FALSE
citF	0.0443575	23.1199	FALSE	TRUE	FALSE
citE	0.0209021	9.18333	FALSE	TRUE	FALSE
citD	0.03367	17.0293	FALSE	TRUE	FALSE
citC	0.0387158	19.9415	FALSE	TRUE	FALSE
citA	0.0241109	11.2441	FALSE	TRUE	FALSE
citB	0.0279001	13.5899	FALSE	TRUE	FALSE
dcuC	0.034632	17.5905	FALSE	TRUE	FALSE
pagP	0.0320856	16.098	FALSE	TRUE	FALSE
cspE	0.00952381	0.795333	FALSE	FALSE	TRUE
flc	0.03125	15.6032	FALSE	TRUE	FALSE
ybeM	0.0164766	6.18298	FALSE	TRUE	FALSE
tatE	0.00980392	1.03907	FALSE	FALSE	TRUE
lipA	0.0010352	-11.7731	TRUE	FALSE	FALSE
ybeF	0.048218	25.2576	FALSE	TRUE	FALSE
lipB	0.00934579	0.638706	FALSE	FALSE	TRUE
ybeD	0.00378788	-5.46509	TRUE	FALSE	FALSE
dacA	0.019802	8.45711	FALSE	TRUE	FALSE
rlpA	0.040404	20.9002	FALSE	TRUE	FALSE
mrdB	0.00269542	-7.29382	TRUE	FALSE	FALSE
mrdA	0.000525762	-14.6311	TRUE	FALSE	FALSE
rlmH	0.0042735	-4.77053	TRUE	FALSE	FALSE
rsfS	0.0157233	5.64793	FALSE	TRUE	FALSE
cobC	0.0228758	10.4601	FALSE	TRUE	FALSE
nadD	0.00155763	-9.9483	TRUE	FALSE	FALSE
holA	0.00484496	-4.01677	TRUE	FALSE	FALSE
lptE	0	-174.875	TRUE	FALSE	FALSE
leuS	0.000387147	-15.8792	TRUE	FALSE	FALSE
ybeL	0.0227743	10.3952	FALSE	TRUE	FALSE
ybeQ	0.0265849	12.7848	FALSE	TRUE	FALSE
ybeR	0.0451977	23.5875	FALSE	TRUE	FALSE
djlB	0.0427171	22.203	FALSE	TRUE	FALSE
ybeT	0.0558559	29.4171	FALSE	TRUE	FALSE
ybeU	0.0437853	22.8007	FALSE	TRUE	FALSE
djlC	0.0296143	14.6263	FALSE	TRUE	FALSE
hscC	0.0185518	7.61721	FALSE	TRUE	FALSE
rihA	0.0320513	16.0778	FALSE	TRUE	FALSE
gltL	0.0165289	6.21987	FALSE	TRUE	FALSE
gltK	0.0251852	11.9176	FALSE	TRUE	FALSE
gltJ	0.0242915	11.3578	FALSE	TRUE	FALSE
gltI	0.0154015	5.41675	FALSE	TRUE	FALSE
insH1	0.217306	110.579	FALSE	TRUE	FALSE
lnt	0.000649773	-13.7543	TRUE	FALSE	FALSE
ybeX	0.0295791	14.6051	FALSE	TRUE	FALSE
ybeY	0.00641026	-2.19875	FALSE	FALSE	TRUE
ybeZ	0.024976	11.787	FALSE	TRUE	FALSE
miaB	0.0238596	11.0854	FALSE	TRUE	FALSE
ubiF	0.0085034	-0.122463	FALSE	FALSE	TRUE
asnB	0.0228228	10.4262	FALSE	TRUE	FALSE
umpH	0.0159363	5.80008	FALSE	TRUE	FALSE
nagC	0.013923	4.3315	FALSE	TRUE	FALSE
nagA	0.0165361	6.22494	FALSE	TRUE	FALSE
nagB	0.0212235	9.39342	FALSE	TRUE	FALSE
nagE	0.0215716	9.62002	FALSE	TRUE	FALSE
glnS	0	-174.875	TRUE	FALSE	FALSE
chiP	0.0191898	8.04787	FALSE	TRUE	FALSE
chiQ	0.0183486	7.47914	FALSE	TRUE	FALSE
fur	0.0178971	7.17054	FALSE	TRUE	FALSE
uof	0	-174.875	TRUE	FALSE	FALSE
fldA	0	-174.875	TRUE	FALSE	FALSE
ybfE	0.0204082	8.85867	FALSE	TRUE	FALSE
ybfF	0.027451	13.3159	FALSE	TRUE	FALSE
seqA	0.0018315	-9.19352	TRUE	FALSE	FALSE
pgm	0.0121877	3.00108	FALSE	FALSE	TRUE
ybfP	0.0363636	18.5933	FALSE	TRUE	FALSE
ybfG	0.0522273	27.4514	FALSE	TRUE	FALSE
ybfI	0.06	31.6423	FALSE	TRUE	FALSE
potE	0.0386364	19.8962	FALSE	TRUE	FALSE
speF	0.0236471	10.9509	FALSE	TRUE	FALSE
ybfK	0.0348837	17.7368	FALSE	TRUE	FALSE
kdpE	0.0235988	10.9203	FALSE	TRUE	FALSE
kdpD	0.0372439	19.0996	FALSE	TRUE	FALSE
kdpC	0.0401396	20.7505	FALSE	TRUE	FALSE
kdpB	0.0429478	22.3322	FALSE	TRUE	FALSE
kdpA	0.0310633	15.4922	FALSE	TRUE	FALSE
kdpF	0.0333333	16.8322	FALSE	TRUE	FALSE
ybfA	0.0193237	8.13771	FALSE	TRUE	FALSE
rhsC	0.0855985	45.0516	FALSE	TRUE	FALSE
ybfB	0	-174.875	TRUE	FALSE	FALSE
rhsO	0.095332	50.0445	FALSE	TRUE	FALSE
ybfC	0.00175439	-9.39604	TRUE	FALSE	FALSE
ybfQ	0	-174.875	TRUE	FALSE	FALSE
ybfL	0.0167106	6.34757	FALSE	TRUE	FALSE
ybfD	0.0288714	14.1788	FALSE	TRUE	FALSE
ybgA	0.0372549	19.1059	FALSE	TRUE	FALSE
phr	0.0204369	8.87764	FALSE	TRUE	FALSE
dtpD	0.0337382	17.0692	FALSE	TRUE	FALSE
ybgI	0.0241935	11.2961	FALSE	TRUE	FALSE
ybgJ	0.042618	22.1474	FALSE	TRUE	FALSE
ybgK	0.0578778	30.5053	FALSE	TRUE	FALSE
ybgL	0.0367347	18.807	FALSE	TRUE	FALSE
nei	0.030303	15.039	FALSE	TRUE	FALSE
abrB	0.0267431	12.8821	FALSE	TRUE	FALSE
ybgO	0.0263653	12.6495	FALSE	TRUE	FALSE
ybgP	0.0260631	12.4629	FALSE	TRUE	FALSE
ybgQ	0.0179739	7.22317	FALSE	TRUE	FALSE
ybgD	0.0388007	19.9899	FALSE	TRUE	FALSE
gltA	0.0241433	11.2645	FALSE	TRUE	FALSE
sdhC	0.00769231	-0.891275	FALSE	FALSE	TRUE
sdhD	0.0229885	10.5321	FALSE	TRUE	FALSE
sdhA	0.0209394	9.2078	FALSE	TRUE	FALSE
sdhB	0.0111576	2.17545	FALSE	FALSE	TRUE
sucA	0.0028551	-6.99629	TRUE	FALSE	FALSE
sucB	0.00164204	-9.70466	TRUE	FALSE	FALSE
sucC	0.0154242	5.43306	FALSE	TRUE	FALSE
sucD	0.0126437	3.35744	FALSE	FALSE	TRUE
mngR	0.0179806	7.22782	FALSE	TRUE	FALSE
mngA	0.016692	6.33446	FALSE	TRUE	FALSE
mngB	0.0341686	17.3205	FALSE	TRUE	FALSE
cydA	0.0012747	-10.8561	TRUE	FALSE	FALSE
cydB	0.00175439	-9.39604	TRUE	FALSE	FALSE
cydX	0	-174.875	TRUE	FALSE	FALSE
ybgE	0.0136054	4.093	FALSE	TRUE	FALSE
ybgC	0.017284	6.74751	FALSE	TRUE	FALSE
tolQ	0.023088	10.5956	FALSE	TRUE	FALSE
tolR	0.030303	15.039	FALSE	TRUE	FALSE
tolA	0.0118483	2.73238	FALSE	FALSE	TRUE
tolB	0.0224285	10.1734	FALSE	TRUE	FALSE
pal	0.0191571	8.02592	FALSE	TRUE	FALSE
ybgF	0.0151515	5.23594	FALSE	TRUE	FALSE
nadA	0.0162835	6.04668	FALSE	TRUE	FALSE
pnuC	0.0222222	10.0407	FALSE	TRUE	FALSE
zitB	0.0265393	12.7567	FALSE	TRUE	FALSE
ybgS	0.0209974	9.24571	FALSE	TRUE	FALSE
aroG	0.0161443	5.94806	FALSE	TRUE	FALSE
gpmA	0.0252324	11.9471	FALSE	TRUE	FALSE
galM	0.0220941	9.95818	FALSE	TRUE	FALSE
galK	0.0208877	9.17392	FALSE	TRUE	FALSE
galT	0.025788	12.2925	FALSE	TRUE	FALSE
galE	0.0167158	6.35121	FALSE	TRUE	FALSE
modF	0.0224033	10.1572	FALSE	TRUE	FALSE
modE	0.0278834	13.5797	FALSE	TRUE	FALSE
acrZ	0.00666667	-1.9266	FALSE	FALSE	TRUE
modA	0.0245478	11.5189	FALSE	TRUE	FALSE
modB	0.015942	5.80419	FALSE	TRUE	FALSE
modC	0.0122757	3.0703	FALSE	FALSE	TRUE
ybhA	0.017094	6.6155	FALSE	TRUE	FALSE
pgl	0.0200803	8.64193	FALSE	TRUE	FALSE
ybhD	0.0146751	4.88842	FALSE	TRUE	FALSE
ybhH	0.031339	15.656	FALSE	TRUE	FALSE
ybhI	0.0460251	24.0466	FALSE	TRUE	FALSE
ybhJ	0.0229885	10.5321	FALSE	TRUE	FALSE
ybhC	0.0350467	17.8315	FALSE	TRUE	FALSE
ybhB	0.0272537	13.1953	FALSE	TRUE	FALSE
bioA	0.024031	11.1937	FALSE	TRUE	FALSE
bioB	0.0345821	17.5615	FALSE	TRUE	FALSE
bioF	0.0441558	23.0075	FALSE	TRUE	FALSE
bioC	0.037037	18.9808	FALSE	TRUE	FALSE
bioD	0.0250737	11.8481	FALSE	TRUE	FALSE
uvrB	0.0242334	11.3213	FALSE	TRUE	FALSE
ybhK	0.0132013	3.78645	FALSE	TRUE	FALSE
moaA	0.0262626	12.5862	FALSE	TRUE	FALSE
moaB	0.0214425	9.53608	FALSE	TRUE	FALSE
moaC	0.0123457	3.12514	FALSE	FALSE	TRUE
moaD	0.00406504	-5.06184	TRUE	FALSE	FALSE
moaE	0.0242826	11.3522	FALSE	TRUE	FALSE
ybhL	0.0496454	26.0415	FALSE	TRUE	FALSE
ybhM	0.0448179	23.3763	FALSE	TRUE	FALSE
ybhN	0.0208986	9.18107	FALSE	TRUE	FALSE
clsB	0.0217391	9.72866	FALSE	TRUE	FALSE
ybhP	0.015748	5.66566	FALSE	TRUE	FALSE
ybhQ	0.0291971	14.3753	FALSE	TRUE	FALSE
ybhR	0.0198735	8.50469	FALSE	TRUE	FALSE
ybhS	0.021164	9.35462	FALSE	TRUE	FALSE
ybhF	0.0316638	15.8486	FALSE	TRUE	FALSE
ybhG	0.0580581	30.602	FALSE	TRUE	FALSE
ybiH	0.0282738	13.817	FALSE	TRUE	FALSE
rhlE	0.0351648	17.9	FALSE	TRUE	FALSE
ybiA	0.010352	1.50699	FALSE	FALSE	TRUE
dinG	0.0190609	7.96124	FALSE	TRUE	FALSE
ybiB	0.0425753	22.1234	FALSE	TRUE	FALSE
ybiC	0.0377532	19.3916	FALSE	TRUE	FALSE
ybiJ	0.0229885	10.5321	FALSE	TRUE	FALSE
ybiI	0.0224719	10.2013	FALSE	TRUE	FALSE
ybiX	0.0265487	12.7625	FALSE	TRUE	FALSE
fiu	0.0205869	8.97644	FALSE	TRUE	FALSE
mcbA	0.0229885	10.5321	FALSE	TRUE	FALSE
rlmF	0.0237325	11.005	FALSE	TRUE	FALSE
ybiO	0.0215633	9.61462	FALSE	TRUE	FALSE
glnQ	0.0152144	5.2815	FALSE	TRUE	FALSE
glnP	0.0181818	7.36541	FALSE	TRUE	FALSE
glnH	0.0147256	4.92545	FALSE	TRUE	FALSE
dps	0.0277778	13.5153	FALSE	TRUE	FALSE
rhtA	0.0191441	8.01722	FALSE	TRUE	FALSE
ompX	0.0193798	8.17534	FALSE	TRUE	FALSE
opgE	0.0277778	13.5153	FALSE	TRUE	FALSE
mntS	0.0232558	10.7024	FALSE	TRUE	FALSE
mntR	0.0213675	9.48729	FALSE	TRUE	FALSE
ybiR	0.0205541	8.9548	FALSE	TRUE	FALSE
ldtB	0.0390879	20.1534	FALSE	TRUE	FALSE
ybiT	0.0194601	8.22907	FALSE	TRUE	FALSE
ybiU	0.0252765	11.9745	FALSE	TRUE	FALSE
ybiV	0.0122549	3.05394	FALSE	FALSE	TRUE
ybiW	0.026716	12.8655	FALSE	TRUE	FALSE
ybiY	0.0255556	12.1482	FALSE	TRUE	FALSE
fsaA	0.025641	12.2013	FALSE	TRUE	FALSE
moeB	0.028	13.6506	FALSE	TRUE	FALSE
moeA	0.0347896	17.6822	FALSE	TRUE	FALSE
iaaA	0.0227743	10.3952	FALSE	TRUE	FALSE
gsiA	0.017094	6.6155	FALSE	TRUE	FALSE
gsiB	0.0253411	12.0148	FALSE	TRUE	FALSE
gsiC	0.0217155	9.71336	FALSE	TRUE	FALSE
gsiD	0.0252193	11.9389	FALSE	TRUE	FALSE
yliE	0.0332056	16.7573	FALSE	TRUE	FALSE
yliF	0.0534236	28.1014	FALSE	TRUE	FALSE
rimO	0.0211161	9.32335	FALSE	TRUE	FALSE
bssR	0.0208333	9.13827	FALSE	TRUE	FALSE
yliI	0.0188172	7.79692	FALSE	TRUE	FALSE
gstB	0.0255183	12.1251	FALSE	TRUE	FALSE
dacC	0.0266002	12.7942	FALSE	TRUE	FALSE
deoR	0.0105402	1.66513	FALSE	FALSE	TRUE
ybjG	0.0268007	12.9175	FALSE	TRUE	FALSE
mdfA	0.0218978	9.83137	FALSE	TRUE	FALSE
ybjH	0.0385965	19.8734	FALSE	TRUE	FALSE
ybjI	0.0220588	9.9354	FALSE	TRUE	FALSE
ybjJ	0.0231596	10.6412	FALSE	TRUE	FALSE
rcdA	0.0223464	10.1207	FALSE	TRUE	FALSE
ybjL	0.0219454	9.86216	FALSE	TRUE	FALSE
ybjM	0.031746	15.8973	FALSE	TRUE	FALSE
grxA	0.00775194	-0.833392	FALSE	FALSE	TRUE
ybjC	0.0173611	6.80101	FALSE	TRUE	FALSE
nfsA	0.0276625	13.4451	FALSE	TRUE	FALSE
rimK	0.0276855	13.4591	FALSE	TRUE	FALSE
ybjN	0.0272537	13.1953	FALSE	TRUE	FALSE
potF	0.017071	6.59946	FALSE	TRUE	FALSE
potG	0.0238095	11.0537	FALSE	TRUE	FALSE
potH	0.00733753	-1.24059	FALSE	FALSE	TRUE
potI	0.0130024	3.63421	FALSE	TRUE	FALSE
ybjO	0.0265849	12.7848	FALSE	TRUE	FALSE
rlmC	0.0221631	10.0027	FALSE	TRUE	FALSE
artJ	0.00956284	0.829493	FALSE	FALSE	TRUE
artM	0.0313901	15.6863	FALSE	TRUE	FALSE
artQ	0.0251046	11.8674	FALSE	TRUE	FALSE
artI	0.0218579	9.80557	FALSE	TRUE	FALSE
artP	0.0260631	12.4629	FALSE	TRUE	FALSE
ybjP	0.0387597	19.9665	FALSE	TRUE	FALSE
ybjQ	0.0185185	7.59465	FALSE	TRUE	FALSE
amiD	0.0216606	9.67778	FALSE	TRUE	FALSE
ybjS	0.035503	18.096	FALSE	TRUE	FALSE
ybjT	0.0216632	9.67941	FALSE	TRUE	FALSE
ltaE	0.0229541	10.5101	FALSE	TRUE	FALSE
poxB	0.0215241	9.58916	FALSE	TRUE	FALSE
hcr	0.0144479	4.72131	FALSE	TRUE	FALSE
hcp	0.0229885	10.5321	FALSE	TRUE	FALSE
ybjE	0.0411111	21.2997	FALSE	TRUE	FALSE
aqpZ	0.0373563	19.1641	FALSE	TRUE	FALSE
ybjD	0.0247137	11.6229	FALSE	TRUE	FALSE
ybjX	0.0140987	4.46256	FALSE	TRUE	FALSE
macA	0.0215054	9.57696	FALSE	TRUE	FALSE
macB	0.0287622	14.1128	FALSE	TRUE	FALSE
cspD	0.0177778	7.08858	FALSE	TRUE	FALSE
clpS	0.00934579	0.638706	FALSE	FALSE	TRUE
clpA	0.0223979	10.1538	FALSE	TRUE	FALSE
infA	0	-174.875	TRUE	FALSE	FALSE
aat	0.0198582	8.49447	FALSE	TRUE	FALSE
cydC	0.0058072	-2.86416	FALSE	FALSE	TRUE
cydD	0.00226372	-8.1714	TRUE	FALSE	FALSE
trxB	0.00828157	-0.328927	FALSE	FALSE	TRUE
lrp	0.030303	15.039	FALSE	TRUE	FALSE
ftsK	0.00952381	0.795333	FALSE	FALSE	TRUE
lolA	0	-174.875	TRUE	FALSE	FALSE
rarA	0.0208333	9.13827	FALSE	TRUE	FALSE
serS	0	-174.875	TRUE	FALSE	FALSE
dmsA	0.0139059	4.31872	FALSE	TRUE	FALSE
dmsB	0.00809061	-0.508877	FALSE	FALSE	TRUE
dmsC	0.0243056	11.3667	FALSE	TRUE	FALSE
ycaC	0.0111643	2.1809	FALSE	FALSE	TRUE
ycaD	0.0278503	13.5595	FALSE	TRUE	FALSE
ycaM	0.0489168	25.6418	FALSE	TRUE	FALSE
ycaN	0.0649065	34.253	FALSE	TRUE	FALSE
ycaK	0.0406091	21.0162	FALSE	TRUE	FALSE
pflA	0.0283401	13.8572	FALSE	TRUE	FALSE
pflB	0.0254052	12.0547	FALSE	TRUE	FALSE
focA	0.0337995	17.105	FALSE	TRUE	FALSE
ycaO	0.0238501	11.0794	FALSE	TRUE	FALSE
ycaP	0.024531	11.5084	FALSE	TRUE	FALSE
serC	0.020202	8.7225	FALSE	TRUE	FALSE
aroA	0.0280374	13.6734	FALSE	TRUE	FALSE
ycaL	0.0183007	7.44647	FALSE	TRUE	FALSE
cmk	0.00730994	-1.26812	FALSE	FALSE	TRUE
rpsA	0.00179211	-9.29606	TRUE	FALSE	FALSE
ihfB	0.0245614	11.5274	FALSE	TRUE	FALSE
ycaI	0.018543	7.61129	FALSE	TRUE	FALSE
msbA	0	-174.875	TRUE	FALSE	FALSE
lpxK	0	-174.875	TRUE	FALSE	FALSE
ycaQ	0.00973236	0.977111	FALSE	FALSE	TRUE
ycaR	0	-174.875	TRUE	FALSE	FALSE
kdsB	0	-174.875	TRUE	FALSE	FALSE
ycbJ	0.0234899	10.8512	FALSE	TRUE	FALSE
elyC	0.00897436	0.307318	FALSE	FALSE	TRUE
smtA	0.019084	7.97676	FALSE	TRUE	FALSE
mukF	0.000755858	-13.1199	TRUE	FALSE	FALSE
mukE	0	-174.875	TRUE	FALSE	FALSE
mukB	0.00044833	-15.2833	TRUE	FALSE	FALSE
ldtD	0.0281385	13.7348	FALSE	TRUE	FALSE
ycbK	0.0346084	17.5768	FALSE	TRUE	FALSE
ycbL	0.0231481	10.6339	FALSE	TRUE	FALSE
aspC	0.015953	5.812	FALSE	TRUE	FALSE
ompF	0.0192837	8.11094	FALSE	TRUE	FALSE
asnS	0	-174.875	TRUE	FALSE	FALSE
pncB	0.0157938	5.69843	FALSE	TRUE	FALSE
pepN	0.0195178	8.26762	FALSE	TRUE	FALSE
ssuB	0.0260417	12.4496	FALSE	TRUE	FALSE
ssuC	0.0366162	18.7387	FALSE	TRUE	FALSE
ssuD	0.0287958	14.1331	FALSE	TRUE	FALSE
ssuA	0.015625	5.57749	FALSE	TRUE	FALSE
ssuE	0.0295139	14.566	FALSE	TRUE	FALSE
elfA	0.0185185	7.59465	FALSE	TRUE	FALSE
elfD	0.039886	20.6068	FALSE	TRUE	FALSE
elfC	0.0315263	15.7671	FALSE	TRUE	FALSE
elfG	0.0214753	9.55738	FALSE	TRUE	FALSE
ycbU	0.0165746	6.252	FALSE	TRUE	FALSE
ycbV	0.0193798	8.17534	FALSE	TRUE	FALSE
ycbF	0.021097	9.31088	FALSE	TRUE	FALSE
pyrD	0.0227498	10.3795	FALSE	TRUE	FALSE
zapC	0.0294659	14.5371	FALSE	TRUE	FALSE
ycbX	0.0216216	9.65246	FALSE	TRUE	FALSE
rlmL	0.020863	9.1577	FALSE	TRUE	FALSE
uup	0.0125786	3.30691	FALSE	FALSE	TRUE
pqiA	0.0263158	12.619	FALSE	TRUE	FALSE
pqiB	0.00975015	0.992536	FALSE	FALSE	TRUE
pqiC	0.0265957	12.7915	FALSE	TRUE	FALSE
rmf	0.00595238	-2.70046	FALSE	FALSE	TRUE
fabA	0.00192678	-8.95271	TRUE	FALSE	FALSE
ycbZ	0.0232822	10.7192	FALSE	TRUE	FALSE
matP	0.00441501	-4.57809	TRUE	FALSE	FALSE
ompA	0.0307397	15.2996	FALSE	TRUE	FALSE
sulA	0.0372549	19.1059	FALSE	TRUE	FALSE
sxy	0.0190476	7.9523	FALSE	TRUE	FALSE
yccS	0.0255339	12.1347	FALSE	TRUE	FALSE
yccF	0.0134228	3.95491	FALSE	TRUE	FALSE
helD	0.0214112	9.51572	FALSE	TRUE	FALSE
mgsA	0.0152505	5.30768	FALSE	TRUE	FALSE
yccT	0.0180995	7.3092	FALSE	TRUE	FALSE
yccU	0.0144928	4.75439	FALSE	TRUE	FALSE
hspQ	0.0345912	17.5668	FALSE	TRUE	FALSE
rlmI	0.00839631	-0.221804	FALSE	FALSE	TRUE
yccX	0.0286738	14.0594	FALSE	TRUE	FALSE
tusE	0.0030303	-6.68374	TRUE	FALSE	FALSE
yccA	0.0439394	22.8867	FALSE	TRUE	FALSE
hyaA	0.0348525	17.7187	FALSE	TRUE	FALSE
hyaB	0.0367893	18.8384	FALSE	TRUE	FALSE
hyaC	0.0310734	15.4983	FALSE	TRUE	FALSE
hyaD	0.0459184	23.9875	FALSE	TRUE	FALSE
hyaE	0.0501253	26.3043	FALSE	TRUE	FALSE
hyaF	0.0337995	17.105	FALSE	TRUE	FALSE
cbdA	0.0252427	11.9535	FALSE	TRUE	FALSE
cbdB	0.0360598	18.418	FALSE	TRUE	FALSE
cbdX	0.0215054	9.57696	FALSE	TRUE	FALSE
appA	0.0184758	7.5656	FALSE	TRUE	FALSE
etk	0.0243008	11.3636	FALSE	TRUE	FALSE
etp	0.01566	5.60257	FALSE	TRUE	FALSE
gfcE	0.0201754	8.70492	FALSE	TRUE	FALSE
gfcD	0.0209824	9.23589	FALSE	TRUE	FALSE
gfcC	0.0334672	16.9106	FALSE	TRUE	FALSE
gfcB	0.0589147	31.0614	FALSE	TRUE	FALSE
gfcA	0.0392157	20.2261	FALSE	TRUE	FALSE
insA	0.076087	40.1242	FALSE	TRUE	FALSE
insB1	0.0972222	51.0091	FALSE	TRUE	FALSE
cspH	0.0328638	16.5566	FALSE	TRUE	FALSE
cspG	0.0140845	4.452	FALSE	TRUE	FALSE
ymcE	0.012987	3.62243	FALSE	TRUE	FALSE
gnsA	0	-174.875	TRUE	FALSE	FALSE
yccM	0.0372439	19.0996	FALSE	TRUE	FALSE
torS	0.0302368	14.9994	FALSE	TRUE	FALSE
torT	0.02138	9.4954	FALSE	TRUE	FALSE
torR	0.018759	7.7576	FALSE	TRUE	FALSE
torC	0.0196078	8.32775	FALSE	TRUE	FALSE
torA	0.021594	9.63455	FALSE	TRUE	FALSE
torD	0.0183333	7.46873	FALSE	TRUE	FALSE
cbpM	0.0163399	6.08652	FALSE	TRUE	FALSE
cbpA	0.0206298	9.00459	FALSE	TRUE	FALSE
yccE	0.000795545	-12.9035	TRUE	FALSE	FALSE
agp	0.0257649	12.2782	FALSE	TRUE	FALSE
yccJ	0.0219298	9.85207	FALSE	TRUE	FALSE
wrbA	0.0150754	5.18067	FALSE	TRUE	FALSE
ymdF	0.0229885	10.5321	FALSE	TRUE	FALSE
rutG	0.0263356	12.6312	FALSE	TRUE	FALSE
rutF	0.0181818	7.36541	FALSE	TRUE	FALSE
rutE	0.035533	18.1134	FALSE	TRUE	FALSE
rutD	0.0486891	25.5167	FALSE	TRUE	FALSE
rutC	0.0232558	10.7024	FALSE	TRUE	FALSE
rutB	0.02886	14.1719	FALSE	TRUE	FALSE
rutA	0.0226284	10.3017	FALSE	TRUE	FALSE
rutR	0.0187793	7.77134	FALSE	TRUE	FALSE
putA	0.0451678	23.5709	FALSE	TRUE	FALSE
putP	0.036448	18.6419	FALSE	TRUE	FALSE
efeU	0.0132371	3.81371	FALSE	TRUE	FALSE
efeO	0.0150709	5.17743	FALSE	TRUE	FALSE
efeB	0.0180818	7.29704	FALSE	TRUE	FALSE
phoH	0.0206573	9.02269	FALSE	TRUE	FALSE
pgaD	0.0362319	18.5173	FALSE	TRUE	FALSE
pgaC	0.0422323	21.9309	FALSE	TRUE	FALSE
pgaB	0.02526	11.9643	FALSE	TRUE	FALSE
pgaA	0.0408416	21.1476	FALSE	TRUE	FALSE
ycdT	0.0169242	6.49707	FALSE	TRUE	FALSE
insF1	0.136101	70.5898	FALSE	TRUE	FALSE
insE1	0.116667	60.8563	FALSE	TRUE	FALSE
ymdE	0.0204678	8.89801	FALSE	TRUE	FALSE
ycdU	0.0303951	15.094	FALSE	TRUE	FALSE
ghrA	0.027689	13.4612	FALSE	TRUE	FALSE
ycdX	0.0230352	10.5619	FALSE	TRUE	FALSE
ycdY	0.0234234	10.809	FALSE	TRUE	FALSE
ycdZ	0.0325203	16.3545	FALSE	TRUE	FALSE
csgG	0.0215827	9.62721	FALSE	TRUE	FALSE
csgF	0.00479616	-4.07884	TRUE	FALSE	FALSE
csgE	0.0205128	8.92765	FALSE	TRUE	FALSE
csgD	0.0107527	1.84219	FALSE	FALSE	TRUE
csgB	0.0307018	15.277	FALSE	TRUE	FALSE
csgA	0.0679825	35.8783	FALSE	TRUE	FALSE
csgC	0.045045	23.5026	FALSE	TRUE	FALSE
ymdA	0.0192308	8.0754	FALSE	TRUE	FALSE
ymdB	0.0187266	7.73566	FALSE	TRUE	FALSE
clsC	0.0267229	12.8697	FALSE	TRUE	FALSE
opgC	0.0328152	16.528	FALSE	TRUE	FALSE
opgG	0.0240885	11.23	FALSE	TRUE	FALSE
opgH	0.0188679	7.83118	FALSE	TRUE	FALSE
yceK	0.0263158	12.619	FALSE	TRUE	FALSE
msyB	0.0106667	1.7707	FALSE	FALSE	TRUE
mdtG	0.0171149	6.63005	FALSE	TRUE	FALSE
lpxL	0.00108578	-11.5649	TRUE	FALSE	FALSE
yceA	0.0218424	9.7955	FALSE	TRUE	FALSE
yceI	0.0295139	14.566	FALSE	TRUE	FALSE
yceJ	0.0282187	13.7835	FALSE	TRUE	FALSE
yceO	0.0070922	-1.48737	FALSE	FALSE	TRUE
solA	0.0250223	11.816	FALSE	TRUE	FALSE
bssS	0.027451	13.3159	FALSE	TRUE	FALSE
dinI	0.00813008	-0.471512	FALSE	FALSE	TRUE
pyrC	0.0200573	8.62667	FALSE	TRUE	FALSE
yceB	0.0231729	10.6497	FALSE	TRUE	FALSE
grxB	0.00925926	0.562065	FALSE	FALSE	TRUE
mdtH	0.0206782	9.03647	FALSE	TRUE	FALSE
rimJ	0.0188034	7.78761	FALSE	TRUE	FALSE
yceH	0.0262346	12.5688	FALSE	TRUE	FALSE
yceM	0.0248918	11.7344	FALSE	TRUE	FALSE
murJ	0.000651042	-13.7462	TRUE	FALSE	FALSE
flgN	0.0143885	4.67746	FALSE	TRUE	FALSE
flgM	0.0102041	1.38184	FALSE	FALSE	TRUE
flgA	0.0272727	13.207	FALSE	TRUE	FALSE
flgB	0.00959233	0.855254	FALSE	FALSE	TRUE
flgC	0.0222222	10.0407	FALSE	TRUE	FALSE
flgD	0.0272989	13.2229	FALSE	TRUE	FALSE
flgE	0.0272953	13.2208	FALSE	TRUE	FALSE
flgF	0.0277778	13.5153	FALSE	TRUE	FALSE
flgG	0.0102171	1.3929	FALSE	FALSE	TRUE
flgH	0.0171674	6.66655	FALSE	TRUE	FALSE
flgI	0.0173042	6.76155	FALSE	TRUE	FALSE
flgJ	0.0180467	7.27306	FALSE	TRUE	FALSE
flgK	0.0115572	2.49931	FALSE	FALSE	TRUE
flgL	0.0136268	4.10913	FALSE	TRUE	FALSE
rne	0.0103578	1.51192	FALSE	FALSE	TRUE
yceQ	0	-174.875	TRUE	FALSE	FALSE
rluC	0.0177083	7.0408	FALSE	TRUE	FALSE
yceF	0.0239316	11.1309	FALSE	TRUE	FALSE
yceD	0.00957854	0.843217	FALSE	FALSE	TRUE
rpmF	0.0114943	2.44863	FALSE	FALSE	TRUE
plsX	0.0130719	3.68752	FALSE	TRUE	FALSE
fabH	0	-174.875	TRUE	FALSE	FALSE
fabD	0.00107527	-11.6074	TRUE	FALSE	FALSE
fabG	0	-174.875	TRUE	FALSE	FALSE
acpP	0	-174.875	TRUE	FALSE	FALSE
fabF	0.0120773	2.914	FALSE	FALSE	TRUE
pabC	0.0234568	10.8302	FALSE	TRUE	FALSE
yceG	0.0146628	4.8794	FALSE	TRUE	FALSE
tmk	0	-174.875	TRUE	FALSE	FALSE
holB	0	-174.875	TRUE	FALSE	FALSE
ycfH	0.0213033	9.44543	FALSE	TRUE	FALSE
ptsG	0.0230126	10.5474	FALSE	TRUE	FALSE
fhuE	0.0205479	8.95077	FALSE	TRUE	FALSE
hinT	0.0194444	8.21858	FALSE	TRUE	FALSE
ycfL	0.021164	9.35462	FALSE	TRUE	FALSE
lpoB	0.0140187	4.40295	FALSE	TRUE	FALSE
thiK	0.0218182	9.77985	FALSE	TRUE	FALSE
nagZ	0.0155945	5.55563	FALSE	TRUE	FALSE
ycfP	0.0184162	7.52513	FALSE	TRUE	FALSE
ndh	0.0137931	4.23419	FALSE	TRUE	FALSE
ycfJ	0.0259259	12.378	FALSE	TRUE	FALSE
ycfQ	0.0110585	2.09433	FALSE	FALSE	TRUE
bhsA	0.00387597	-5.33482	TRUE	FALSE	FALSE
ldtC	0.0166147	6.28024	FALSE	TRUE	FALSE
mfd	0.0165361	6.22494	FALSE	TRUE	FALSE
ycfT	0.0232775	10.7162	FALSE	TRUE	FALSE
lolC	0.000833333	-12.7064	TRUE	FALSE	FALSE
lolD	0	-174.875	TRUE	FALSE	FALSE
lolE	0	-174.875	TRUE	FALSE	FALSE
nagK	0.0219298	9.85207	FALSE	TRUE	FALSE
cobB	0.0123457	3.12514	FALSE	FALSE	TRUE
ycfZ	0.0304183	15.1078	FALSE	TRUE	FALSE
ymfA	0.030303	15.039	FALSE	TRUE	FALSE
potD	0.0143266	4.63174	FALSE	TRUE	FALSE
potC	0.0150943	5.19444	FALSE	TRUE	FALSE
potB	0.0169082	6.4859	FALSE	TRUE	FALSE
potA	0.0167106	6.34757	FALSE	TRUE	FALSE
pepT	0.0114099	2.38053	FALSE	FALSE	TRUE
roxA	0.0115865	2.52286	FALSE	FALSE	TRUE
phoQ	0.0225873	10.2754	FALSE	TRUE	FALSE
phoP	0.0178571	7.14312	FALSE	TRUE	FALSE
purB	0	-174.875	TRUE	FALSE	FALSE
hflD	0.017134	6.6433	FALSE	TRUE	FALSE
mnmA	0.00361337	-5.72944	TRUE	FALSE	FALSE
nudJ	0.0151515	5.23594	FALSE	TRUE	FALSE
rluE	0.0214067	9.51281	FALSE	TRUE	FALSE
icd	0.011191	2.20274	FALSE	FALSE	TRUE
ymfD	0.003003	-6.73155	TRUE	FALSE	FALSE
ymfE	0	-174.875	TRUE	FALSE	FALSE
lit	0.0145414	4.79021	FALSE	TRUE	FALSE
intE	0.0319149	15.9972	FALSE	TRUE	FALSE
xisE	0.0325203	16.3545	FALSE	TRUE	FALSE
ymfI	0.0146199	4.84792	FALSE	TRUE	FALSE
ymfJ	0.0194175	8.20053	FALSE	TRUE	FALSE
cohE	0	-174.875	TRUE	FALSE	FALSE
croE	0.00497512	-3.8531	TRUE	FALSE	FALSE
ymfL	0.0107527	1.84219	FALSE	FALSE	TRUE
ymfM	0.0147493	4.94281	FALSE	TRUE	FALSE
oweE	0.0213675	9.48729	FALSE	TRUE	FALSE
aaaE	0.0229277	10.4932	FALSE	TRUE	FALSE
ymfR	0.0273224	13.2373	FALSE	TRUE	FALSE
beeE	0.0364078	18.6187	FALSE	TRUE	FALSE
jayE	0.0358974	18.3242	FALSE	TRUE	FALSE
ymfQ	0.0290598	14.2925	FALSE	TRUE	FALSE
stfP	0.0349206	17.7583	FALSE	TRUE	FALSE
tfaP	0.0386473	19.9024	FALSE	TRUE	FALSE
tfaE	0.0580431	30.594	FALSE	TRUE	FALSE
stfE	0.0359281	18.3419	FALSE	TRUE	FALSE
pinE	0.0342342	17.3588	FALSE	TRUE	FALSE
mcrA	0.0119904	2.84525	FALSE	FALSE	TRUE
icdC	0.00606061	-2.57993	FALSE	FALSE	TRUE
iraM	0	-174.875	TRUE	FALSE	FALSE
ycgX	0.017284	6.74751	FALSE	TRUE	FALSE
bluR	0.0245902	11.5455	FALSE	TRUE	FALSE
bluF	0.0206271	9.00283	FALSE	TRUE	FALSE
ycgZ	0.00843882	-0.182295	FALSE	FALSE	TRUE
ymgA	0.018315	7.45625	FALSE	TRUE	FALSE
ariR	0.00374532	-5.52878	TRUE	FALSE	FALSE
ymgC	0	-174.875	TRUE	FALSE	FALSE
ycgG	0.0255906	12.17	FALSE	TRUE	FALSE
ymgF	0.0228311	10.4315	FALSE	TRUE	FALSE
ycgH	0.0147225	4.92323	FALSE	TRUE	FALSE
ymgD	0.030303	15.039	FALSE	TRUE	FALSE
ymgG	0.0231884	10.6595	FALSE	TRUE	FALSE
ymgI	0.00574713	-2.9326	FALSE	FALSE	TRUE
ymgJ	0.0215054	9.57696	FALSE	TRUE	FALSE
ycgI	0.0289855	14.2477	FALSE	TRUE	FALSE
minE	0.00749064	-1.08878	FALSE	FALSE	TRUE
minD	0.0221402	9.9879	FALSE	TRUE	FALSE
minC	0.0114943	2.44863	FALSE	FALSE	TRUE
ycgJ	0.0189702	7.90015	FALSE	TRUE	FALSE
pliG	0.0422886	21.9625	FALSE	TRUE	FALSE
ycgL	0.0136054	4.093	FALSE	TRUE	FALSE
ycgM	0.0166667	6.31671	FALSE	TRUE	FALSE
ycgN	0.0281385	13.7348	FALSE	TRUE	FALSE
hlyE	0.00767544	-0.907692	FALSE	FALSE	TRUE
umuD	0.0285714	13.9974	FALSE	TRUE	FALSE
umuC	0.0141844	4.52628	FALSE	TRUE	FALSE
dsbB	0.0150659	5.17379	FALSE	TRUE	FALSE
nhaB	0.0226978	10.3462	FALSE	TRUE	FALSE
fadR	0.0111111	2.13745	FALSE	FALSE	TRUE
ycgB	0.0202218	8.73558	FALSE	TRUE	FALSE
dadA	0.0269438	13.0054	FALSE	TRUE	FALSE
dadX	0.0270775	13.0874	FALSE	TRUE	FALSE
cvrA	0.0270581	13.0755	FALSE	TRUE	FALSE
ldcA	0.0153005	5.34384	FALSE	TRUE	FALSE
emtA	0.0130719	3.68752	FALSE	TRUE	FALSE
ycgR	0.00952381	0.795333	FALSE	FALSE	TRUE
ymgE	0.0235294	10.8763	FALSE	TRUE	FALSE
ycgY	0.00680272	-1.78455	FALSE	FALSE	TRUE
treA	0.0176678	7.01292	FALSE	TRUE	FALSE
dhaM	0.0197322	8.41066	FALSE	TRUE	FALSE
dhaL	0.014218	4.55124	FALSE	TRUE	FALSE
dhaK	0.022409	10.1609	FALSE	TRUE	FALSE
dhaR	0.0140625	4.43561	FALSE	TRUE	FALSE
ycgV	0.0233612	10.7695	FALSE	TRUE	FALSE
ychF	0.00824176	-0.366274	FALSE	FALSE	TRUE
pth	0	-174.875	TRUE	FALSE	FALSE
ychH	0.0286738	14.0594	FALSE	TRUE	FALSE
dauA	0.0202381	8.74636	FALSE	TRUE	FALSE
prs	0	-174.875	TRUE	FALSE	FALSE
ispE	0	-174.875	TRUE	FALSE	FALSE
lolB	0	-174.875	TRUE	FALSE	FALSE
hemA	0.000795545	-12.9035	TRUE	FALSE	FALSE
prfA	0	-174.875	TRUE	FALSE	FALSE
prmC	0	-174.875	TRUE	FALSE	FALSE
ychQ	0.0152672	5.31971	FALSE	TRUE	FALSE
ychA	0.0222222	10.0407	FALSE	TRUE	FALSE
kdsA	0	-174.875	TRUE	FALSE	FALSE
ldrA	0	-174.875	TRUE	FALSE	FALSE
ldrB	0	-174.875	TRUE	FALSE	FALSE
ldrC	0.00925926	0.562065	FALSE	FALSE	TRUE
chaA	0.0354223	18.0493	FALSE	TRUE	FALSE
chaB	0.034632	17.5905	FALSE	TRUE	FALSE
chaC	0.0201149	8.66486	FALSE	TRUE	FALSE
ychN	0.0169492	6.51449	FALSE	TRUE	FALSE
ychO	0.0164875	6.19067	FALSE	TRUE	FALSE
narL	0.0230415	10.5659	FALSE	TRUE	FALSE
narX	0.0183639	7.48957	FALSE	TRUE	FALSE
narK	0.0158046	5.70611	FALSE	TRUE	FALSE
narG	0.0189637	7.89576	FALSE	TRUE	FALSE
narH	0.0214425	9.53608	FALSE	TRUE	FALSE
narJ	0.0253165	11.9995	FALSE	TRUE	FALSE
narI	0.0280236	13.665	FALSE	TRUE	FALSE
tpr	0	-174.875	TRUE	FALSE	FALSE
purU	0.0225386	10.2441	FALSE	TRUE	FALSE
ychJ	0.0196078	8.32775	FALSE	TRUE	FALSE
rssA	0.0187638	7.76083	FALSE	TRUE	FALSE
rssB	0.025641	12.2013	FALSE	TRUE	FALSE
galU	0.0319032	15.9902	FALSE	TRUE	FALSE
hns	0.00724638	-1.33176	FALSE	FALSE	TRUE
tdk	0.0339806	17.2108	FALSE	TRUE	FALSE
insZ	0.0288889	14.1894	FALSE	TRUE	FALSE
adhE	0.0231689	10.6471	FALSE	TRUE	FALSE
ychE	0.0185185	7.59465	FALSE	TRUE	FALSE
oppA	0.0294118	14.5045	FALSE	TRUE	FALSE
oppB	0.0423453	21.9943	FALSE	TRUE	FALSE
oppC	0.0275028	13.3476	FALSE	TRUE	FALSE
oppD	0.0128205	3.49427	FALSE	FALSE	TRUE
oppF	0.0169154	6.49093	FALSE	TRUE	FALSE
yciU	0.00606061	-2.57993	FALSE	FALSE	TRUE
clsA	0.0239562	11.1464	FALSE	TRUE	FALSE
yciY	0.0287356	14.0967	FALSE	TRUE	FALSE
kch	0.0167464	6.37266	FALSE	TRUE	FALSE
yciI	0.03367	17.0293	FALSE	TRUE	FALSE
tonB	0.0152778	5.32738	FALSE	TRUE	FALSE
yciA	0.0250627	11.8412	FALSE	TRUE	FALSE
yciB	0.0111111	2.13745	FALSE	FALSE	TRUE
yciC	0.0295699	14.5996	FALSE	TRUE	FALSE
ompW	0.0500782	26.2786	FALSE	TRUE	FALSE
yciE	0.00197239	-8.84085	TRUE	FALSE	FALSE
yciF	0.0159681	5.82274	FALSE	TRUE	FALSE
yciG	0	-174.875	TRUE	FALSE	FALSE
trpA	0.0247831	11.6664	FALSE	TRUE	FALSE
trpB	0.0251256	11.8805	FALSE	TRUE	FALSE
trpC	0.020558	8.95739	FALSE	TRUE	FALSE
trpD	0.0256892	12.2312	FALSE	TRUE	FALSE
trpE	0.0147153	4.91792	FALSE	TRUE	FALSE
trpL	0	-174.875	TRUE	FALSE	FALSE
yciV	0.0170068	6.55472	FALSE	TRUE	FALSE
yciO	0.0177134	7.04427	FALSE	TRUE	FALSE
yciQ	0.0195148	8.26559	FALSE	TRUE	FALSE
rluB	0.0228311	10.4315	FALSE	TRUE	FALSE
btuR	0.0304569	15.1309	FALSE	TRUE	FALSE
yciK	0.0237154	10.9942	FALSE	TRUE	FALSE
sohB	0.0161905	5.98078	FALSE	TRUE	FALSE
yciN	0.0119048	2.77727	FALSE	FALSE	TRUE
topA	0.00307929	-6.59872	TRUE	FALSE	FALSE
cysB	0.00205128	-8.65217	TRUE	FALSE	FALSE
ymiA	0.030303	15.039	FALSE	TRUE	FALSE
yciX	0.0952381	49.9965	FALSE	TRUE	FALSE
acnA	0.0183109	7.45346	FALSE	TRUE	FALSE
ribA	0.00169205	-9.56518	TRUE	FALSE	FALSE
pgpB	0.0104575	1.59583	FALSE	FALSE	TRUE
yciS	0.00323625	-6.33278	TRUE	FALSE	FALSE
yciM	0	-174.875	TRUE	FALSE	FALSE
pyrF	0.0162602	6.03014	FALSE	TRUE	FALSE
yciH	0.030581	15.205	FALSE	TRUE	FALSE
osmB	0.0730594	38.5437	FALSE	TRUE	FALSE
yciT	0.0226667	10.3263	FALSE	TRUE	FALSE
yciZ	0.0172414	6.71796	FALSE	TRUE	FALSE
gmr	0.0156093	5.5662	FALSE	TRUE	FALSE
ymiB	0.00952381	0.795333	FALSE	FALSE	TRUE
rnb	0.00878553	0.136342	FALSE	FALSE	TRUE
yciW	0.0212766	9.42806	FALSE	TRUE	FALSE
fabI	0.00126743	-10.8816	TRUE	FALSE	FALSE
ycjD	0.00282486	-7.05168	TRUE	FALSE	FALSE
sapF	0.00991326	1.13335	FALSE	FALSE	TRUE
sapD	0.0181269	7.32789	FALSE	TRUE	FALSE
sapC	0.0213244	9.45918	FALSE	TRUE	FALSE
sapB	0.0186335	7.67266	FALSE	TRUE	FALSE
sapA	0.013382	3.92394	FALSE	TRUE	FALSE
ymjA	0.0284553	13.927	FALSE	TRUE	FALSE
puuP	0.021645	9.66764	FALSE	TRUE	FALSE
puuA	0.0225511	10.2522	FALSE	TRUE	FALSE
puuD	0.0169935	6.54542	FALSE	TRUE	FALSE
puuR	0.0268817	12.9673	FALSE	TRUE	FALSE
puuC	0.0356183	18.1628	FALSE	TRUE	FALSE
puuB	0.0562061	29.606	FALSE	TRUE	FALSE
puuE	0.0371248	19.0312	FALSE	TRUE	FALSE
pspF	0.0235174	10.8687	FALSE	TRUE	FALSE
pspA	0.0134529	3.97771	FALSE	TRUE	FALSE
pspB	0.0266667	12.8351	FALSE	TRUE	FALSE
pspC	0.0138889	4.30597	FALSE	TRUE	FALSE
pspD	0.0135135	4.02358	FALSE	TRUE	FALSE
pspE	0.0349206	17.7583	FALSE	TRUE	FALSE
ycjM	0.0196429	8.35111	FALSE	TRUE	FALSE
ycjN	0.0146945	4.90269	FALSE	TRUE	FALSE
ycjO	0.0192744	8.10466	FALSE	TRUE	FALSE
ycjP	0.0189798	7.90665	FALSE	TRUE	FALSE
ycjQ	0.031339	15.656	FALSE	TRUE	FALSE
ycjR	0.0278834	13.5797	FALSE	TRUE	FALSE
ycjS	0.0208333	9.13827	FALSE	TRUE	FALSE
ycjT	0.0233686	10.7742	FALSE	TRUE	FALSE
ycjU	0.0227273	10.3651	FALSE	TRUE	FALSE
ycjV	0.0249307	11.7588	FALSE	TRUE	FALSE
ompG	0.0507726	26.6583	FALSE	TRUE	FALSE
ycjW	0.037037	18.9808	FALSE	TRUE	FALSE
ycjX	0.0321888	16.159	FALSE	TRUE	FALSE
ycjF	0.0489642	25.6678	FALSE	TRUE	FALSE
tyrR	0.0226978	10.3462	FALSE	TRUE	FALSE
tpx	0.0177515	7.0705	FALSE	TRUE	FALSE
ycjG	0.0165631	6.24396	FALSE	TRUE	FALSE
mpaA	0.0246914	11.6089	FALSE	TRUE	FALSE
ymjC	0.00724638	-1.33176	FALSE	FALSE	TRUE
ymjD	0.0454545	23.7301	FALSE	TRUE	FALSE
ycjY	0.0325733	16.3857	FALSE	TRUE	FALSE
pgrR	0.0411111	21.2997	FALSE	TRUE	FALSE
mppA	0.027881	13.5782	FALSE	TRUE	FALSE
ynaI	0.0339147	17.1724	FALSE	TRUE	FALSE
insH1	0.214356	109.14	FALSE	TRUE	FALSE
ynaJ	0.0155039	5.49047	FALSE	TRUE	FALSE
uspE	0.0157729	5.68343	FALSE	TRUE	FALSE
fnr	0.0146082	4.83936	FALSE	TRUE	FALSE
ogt	0.0155039	5.49047	FALSE	TRUE	FALSE
abgT	0.0091683	0.481145	FALSE	FALSE	TRUE
abgB	0.0165975	6.26813	FALSE	TRUE	FALSE
abgA	0.0228833	10.4649	FALSE	TRUE	FALSE
abgR	0.0187019	7.71893	FALSE	TRUE	FALSE
smrA	0.0035461	-5.8337	TRUE	FALSE	FALSE
ydaM	0.0235199	10.8702	FALSE	TRUE	FALSE
ydaN	0.027439	13.3086	FALSE	TRUE	FALSE
dbpA	0.0138282	4.26054	FALSE	TRUE	FALSE
ttcA	0.0138889	4.30597	FALSE	TRUE	FALSE
intR	0.0169903	6.54321	FALSE	TRUE	FALSE
ydaQ	0.0416667	21.6128	FALSE	TRUE	FALSE
ydaC	0	-174.875	TRUE	FALSE	FALSE
ralR	0.0205128	8.92765	FALSE	TRUE	FALSE
recT	0.0209877	9.23935	FALSE	TRUE	FALSE
recE	0.0169166	6.49174	FALSE	TRUE	FALSE
racC	0	-174.875	TRUE	FALSE	FALSE
ydaE	0	-174.875	TRUE	FALSE	FALSE
kilR	0	-174.875	TRUE	FALSE	FALSE
sieB	0.00613497	-2.49783	FALSE	FALSE	TRUE
ydaF	0.025641	12.2013	FALSE	TRUE	FALSE
ydaG	0.037037	18.9808	FALSE	TRUE	FALSE
racR	0	-174.875	TRUE	FALSE	FALSE
ydaS	0.016835	6.43471	FALSE	TRUE	FALSE
ydaT	0.0141844	4.52628	FALSE	TRUE	FALSE
ydaU	0.0151515	5.23594	FALSE	TRUE	FALSE
ydaV	0.0120482	2.891	FALSE	FALSE	TRUE
ydaW	0.016	5.84548	FALSE	TRUE	FALSE
rzpR	0.0247748	11.6612	FALSE	TRUE	FALSE
rzoR	0.0268817	12.9673	FALSE	TRUE	FALSE
trkG	0.0102881	1.45301	FALSE	FALSE	TRUE
ynaK	0.0378788	19.4634	FALSE	TRUE	FALSE
ydaY	0.0220751	9.94587	FALSE	TRUE	FALSE
tmpR	0.0128617	3.52606	FALSE	FALSE	TRUE
lomR	0.0150376	5.1532	FALSE	TRUE	FALSE
insH1	0.0397554	20.5327	FALSE	TRUE	FALSE
stfR	0.0258698	12.3432	FALSE	TRUE	FALSE
tfaR	0.0347222	17.643	FALSE	TRUE	FALSE
pinR	0.0338409	17.1292	FALSE	TRUE	FALSE
ynaE	0.017094	6.6155	FALSE	TRUE	FALSE
ttcC	0	-174.875	TRUE	FALSE	FALSE
uspF	0.0275862	13.3985	FALSE	TRUE	FALSE
ompN	0.0291005	14.3171	FALSE	TRUE	FALSE
pfo	0.027234	13.1833	FALSE	TRUE	FALSE
ydbJ	0.0374532	19.2197	FALSE	TRUE	FALSE
hslJ	0.0141844	4.52628	FALSE	TRUE	FALSE
ldhA	0.0131313	3.73298	FALSE	TRUE	FALSE
ydbH	0.0155303	5.50947	FALSE	TRUE	FALSE
ynbE	0.0430108	22.3675	FALSE	TRUE	FALSE
ydbL	0.0244648	11.4668	FALSE	TRUE	FALSE
feaR	0.0121413	2.96451	FALSE	FALSE	TRUE
feaB	0.0166667	6.31671	FALSE	TRUE	FALSE
tynA	0.0162709	6.03774	FALSE	TRUE	FALSE
paaZ	0.0175953	6.96291	FALSE	TRUE	FALSE
paaA	0.0236559	10.9565	FALSE	TRUE	FALSE
paaB	0.0138889	4.30597	FALSE	TRUE	FALSE
paaC	0.0133869	3.92765	FALSE	TRUE	FALSE
paaD	0.0220884	9.95445	FALSE	TRUE	FALSE
paaE	0.0140056	4.39319	FALSE	TRUE	FALSE
paaF	0.0195312	8.27661	FALSE	TRUE	FALSE
paaG	0.0152091	5.27769	FALSE	TRUE	FALSE
paaH	0.0112045	2.21369	FALSE	FALSE	TRUE
paaI	0.0260047	12.4268	FALSE	TRUE	FALSE
paaJ	0.0240464	11.2034	FALSE	TRUE	FALSE
paaK	0.0258752	12.3465	FALSE	TRUE	FALSE
paaX	0.0136698	4.14152	FALSE	TRUE	FALSE
paaY	0.0219966	9.89523	FALSE	TRUE	FALSE
ynbG	0	-174.875	TRUE	FALSE	FALSE
ydbA	0.0367805	18.8333	FALSE	TRUE	FALSE
insD1	0.155629	80.2897	FALSE	TRUE	FALSE
insC1	0.142077	73.5652	FALSE	TRUE	FALSE
insI1	0.0694444	36.6479	FALSE	TRUE	FALSE
ydbC	0.0301974	14.9758	FALSE	TRUE	FALSE
ydbD	0.0277417	13.4933	FALSE	TRUE	FALSE
ynbA	0.0247525	11.6472	FALSE	TRUE	FALSE
ynbB	0.00668896	-1.90321	FALSE	FALSE	TRUE
ynbC	0.019909	8.52825	FALSE	TRUE	FALSE
ynbD	0.0224285	10.1734	FALSE	TRUE	FALSE
azoR	0.0313531	15.6644	FALSE	TRUE	FALSE
hrpA	0.0166539	6.30772	FALSE	TRUE	FALSE
ydcF	0.0187266	7.73566	FALSE	TRUE	FALSE
aldA	0.0166667	6.31671	FALSE	TRUE	FALSE
gapC	0.0199601	8.56218	FALSE	TRUE	FALSE
cybB	0.0188324	7.80718	FALSE	TRUE	FALSE
ydcA	0.0229885	10.5321	FALSE	TRUE	FALSE
hokB	0.02	8.58867	FALSE	TRUE	FALSE
mokB	0.0178571	7.14312	FALSE	TRUE	FALSE
trg	0.0188909	7.8467	FALSE	TRUE	FALSE
ydcI	0.0151515	5.23594	FALSE	TRUE	FALSE
ydcJ	0.016369	6.10714	FALSE	TRUE	FALSE
opgD	0.0150966	5.1961	FALSE	TRUE	FALSE
ydcH	0.00444444	-4.53857	TRUE	FALSE	FALSE
rimL	0.012963	3.60396	FALSE	TRUE	FALSE
ydcK	0.0122324	3.03627	FALSE	FALSE	TRUE
tehA	0.0251762	11.9121	FALSE	TRUE	FALSE
tehB	0.016835	6.43471	FALSE	TRUE	FALSE
ydcL	0.0179372	7.19806	FALSE	TRUE	FALSE
insP	0.0162037	5.99015	FALSE	TRUE	FALSE
insQ	0.0165361	6.22494	FALSE	TRUE	FALSE
ydcO	0.0136054	4.093	FALSE	TRUE	FALSE
ydcN	0.0260708	12.4676	FALSE	TRUE	FALSE
ydcP	0.0270133	13.048	FALSE	TRUE	FALSE
yncJ	0.017316	6.76975	FALSE	TRUE	FALSE
hicA	0.0282486	13.8017	FALSE	TRUE	FALSE
hicB	0.00959233	0.855254	FALSE	FALSE	TRUE
ydcR	0.0120824	2.91807	FALSE	FALSE	TRUE
ydcS	0.0200698	8.63496	FALSE	TRUE	FALSE
ydcT	0.0138067	4.24439	FALSE	TRUE	FALSE
ydcU	0.0138004	4.23968	FALSE	TRUE	FALSE
ydcV	0.0176101	6.97309	FALSE	TRUE	FALSE
patD	0.0161404	5.94523	FALSE	TRUE	FALSE
yncL	0	-174.875	TRUE	FALSE	FALSE
ydcX	0	-174.875	TRUE	FALSE	FALSE
ydcY	0.00854701	-0.0821896	FALSE	FALSE	TRUE
ydcZ	0.0155556	5.52763	FALSE	TRUE	FALSE
mnaT	0.00963391	0.891526	FALSE	FALSE	TRUE
curA	0.0192678	8.10026	FALSE	TRUE	FALSE
mcbR	0.0195195	8.26877	FALSE	TRUE	FALSE
yncD	0.0218735	9.81566	FALSE	TRUE	FALSE
yncE	0.0150659	5.17379	FALSE	TRUE	FALSE
ansP	0.014	4.38901	FALSE	TRUE	FALSE
yncG	0.0275081	13.3508	FALSE	TRUE	FALSE
yncH	0	-174.875	TRUE	FALSE	FALSE
rhsE	0.0893471	46.9798	FALSE	TRUE	FALSE
ydcD	0	-174.875	TRUE	FALSE	FALSE
yncI	0.00854701	-0.0821896	FALSE	FALSE	TRUE
ydcC	0.0378188	19.4291	FALSE	TRUE	FALSE
pptA	0.0299145	14.8064	FALSE	TRUE	FALSE
yddH	0.0210526	9.28185	FALSE	TRUE	FALSE
nhoA	0.0153664	5.39142	FALSE	TRUE	FALSE
yddE	0.01566	5.60257	FALSE	TRUE	FALSE
narV	0.0161527	5.954	FALSE	TRUE	FALSE
narW	0.0258621	12.3384	FALSE	TRUE	FALSE
narY	0.015534	5.51212	FALSE	TRUE	FALSE
narZ	0.0160385	5.87286	FALSE	TRUE	FALSE
narU	0.00935925	0.650594	FALSE	FALSE	TRUE
yddK	0.0015015	-10.1165	TRUE	FALSE	FALSE
yddL	0.00358423	-5.77444	TRUE	FALSE	FALSE
yddG	0.0340136	17.2301	FALSE	TRUE	FALSE
fdnG	0.015748	5.66566	FALSE	TRUE	FALSE
fdnH	0.0214689	9.55327	FALSE	TRUE	FALSE
fdnI	0.0214067	9.51281	FALSE	TRUE	FALSE
yddM	0.00350877	-5.89215	TRUE	FALSE	FALSE
adhP	0.0138477	4.27511	FALSE	TRUE	FALSE
maeA	0.0194346	8.21201	FALSE	TRUE	FALSE
sra	0	-174.875	TRUE	FALSE	FALSE
bdm	0.087963	46.2687	FALSE	TRUE	FALSE
osmC	0.0231481	10.6339	FALSE	TRUE	FALSE
ddpF	0.0161812	5.97422	FALSE	TRUE	FALSE
ddpD	0.0263425	12.6354	FALSE	TRUE	FALSE
ddpC	0.0111483	2.16783	FALSE	FALSE	TRUE
ddpB	0.0166178	6.28238	FALSE	TRUE	FALSE
ddpA	0.0128949	3.55161	FALSE	FALSE	TRUE
ddpX	0.0257732	12.2833	FALSE	TRUE	FALSE
dosP	0.01625	6.02295	FALSE	TRUE	FALSE
dosC	0.0195228	8.27095	FALSE	TRUE	FALSE
yddW	0.0212121	9.38601	FALSE	TRUE	FALSE
gadC	0.0221354	9.98481	FALSE	TRUE	FALSE
gadB	0.0456817	23.8562	FALSE	TRUE	FALSE
pqqL	0.0189557	7.89035	FALSE	TRUE	FALSE
yddB	0.0324484	16.3121	FALSE	TRUE	FALSE
yddA	0.029656	14.6513	FALSE	TRUE	FALSE
ydeM	0.00604491	-2.59734	FALSE	FALSE	TRUE
ydeN	0.0196078	8.32775	FALSE	TRUE	FALSE
ydeO	0	-174.875	TRUE	FALSE	FALSE
safA	0	-174.875	TRUE	FALSE	FALSE
ydeP	0.025	11.8021	FALSE	TRUE	FALSE
ydeQ	0.0120219	2.87016	FALSE	FALSE	TRUE
ydeR	0.0257937	12.296	FALSE	TRUE	FALSE
ydeS	0.0112994	2.29096	FALSE	FALSE	TRUE
ydeT	0.0171149	6.63005	FALSE	TRUE	FALSE
yneL	0.0392157	20.2261	FALSE	TRUE	FALSE
hipA	0.00604686	-2.59517	FALSE	FALSE	TRUE
hipB	0.00749064	-1.08878	FALSE	FALSE	TRUE
yneO	0.0232995	10.7302	FALSE	TRUE	FALSE
lsrK	0.0207156	9.06103	FALSE	TRUE	FALSE
lsrR	0.0104822	1.61653	FALSE	FALSE	TRUE
lsrA	0.014974	5.10689	FALSE	TRUE	FALSE
lsrC	0.01069	1.79011	FALSE	FALSE	TRUE
lsrD	0.0140987	4.46256	FALSE	TRUE	FALSE
lsrB	0.0205279	8.93755	FALSE	TRUE	FALSE
lsrF	0.0342466	17.366	FALSE	TRUE	FALSE
lsrG	0.0137457	4.19859	FALSE	TRUE	FALSE
tam	0.0197628	8.43106	FALSE	TRUE	FALSE
yneE	0.0218579	9.80557	FALSE	TRUE	FALSE
uxaB	0.011708	2.62033	FALSE	FALSE	TRUE
yneF	0.0137131	4.17407	FALSE	TRUE	FALSE
yneG	0.025	11.8021	FALSE	TRUE	FALSE
glsB	0.01726	6.73088	FALSE	TRUE	FALSE
sad	0.0143988	4.68511	FALSE	TRUE	FALSE
yneJ	0.0181406	7.33726	FALSE	TRUE	FALSE
yneK	0.0107527	1.84219	FALSE	FALSE	TRUE
ydeA	0.0293871	14.4897	FALSE	TRUE	FALSE
marC	0.0135135	4.02358	FALSE	TRUE	FALSE
marR	0.0183908	7.50785	FALSE	TRUE	FALSE
marA	0.0208333	9.13827	FALSE	TRUE	FALSE
marB	0.0136986	4.1632	FALSE	TRUE	FALSE
eamA	0.0188889	7.84533	FALSE	TRUE	FALSE
ydeE	0.020202	8.7225	FALSE	TRUE	FALSE
yneM	0.03125	15.6032	FALSE	TRUE	FALSE
dgcZ	0.03367	17.0293	FALSE	TRUE	FALSE
ydeI	0.0229008	10.476	FALSE	TRUE	FALSE
ydeJ	0.0289017	14.1971	FALSE	TRUE	FALSE
dcp	0.0234604	10.8325	FALSE	TRUE	FALSE
ydfG	0.0120482	2.891	FALSE	FALSE	TRUE
rspR	0.014556	4.80099	FALSE	TRUE	FALSE
ydfZ	0.00490196	-3.94476	TRUE	FALSE	FALSE
ydfI	0.0143737	4.66654	FALSE	TRUE	FALSE
ydfJ	0.0299708	14.8401	FALSE	TRUE	FALSE
ydfK	0.0128205	3.49427	FALSE	FALSE	TRUE
pinQ	0.0423012	21.9696	FALSE	TRUE	FALSE
tfaQ	0.0243056	11.3667	FALSE	TRUE	FALSE
stfQ	0.0259605	12.3994	FALSE	TRUE	FALSE
nohQ	0.0189394	7.87939	FALSE	TRUE	FALSE
ynfO	0.0299145	14.8064	FALSE	TRUE	FALSE
ydfO	0	-174.875	TRUE	FALSE	FALSE
gnsB	0	-174.875	TRUE	FALSE	FALSE
ynfN	0	-174.875	TRUE	FALSE	FALSE
cspI	0.00938967	0.677439	FALSE	FALSE	TRUE
rzpQ	0.0140562	4.43094	FALSE	TRUE	FALSE
rzoQ	0.0156863	5.62143	FALSE	TRUE	FALSE
rrrQ	0.0168539	6.44795	FALSE	TRUE	FALSE
ydfR	0.0128205	3.49427	FALSE	FALSE	TRUE
essQ	0.00925926	0.562065	FALSE	FALSE	TRUE
cspB	0.00462963	-4.29373	TRUE	FALSE	FALSE
cspF	0.0234742	10.8412	FALSE	TRUE	FALSE
quuQ	0.0358566	18.3006	FALSE	TRUE	FALSE
ydfU	0.0171429	6.64949	FALSE	TRUE	FALSE
rem	0.0198413	8.48324	FALSE	TRUE	FALSE
hokD	0	-174.875	TRUE	FALSE	FALSE
relE	0.0277778	13.5153	FALSE	TRUE	FALSE
relB	0.00833333	-0.28051	FALSE	FALSE	TRUE
ydfV	0.0261438	12.5127	FALSE	TRUE	FALSE
flxA	0.012012	2.86236	FALSE	FALSE	TRUE
intK	0.00546448	-3.26041	FALSE	FALSE	TRUE
ydfX	0.00358423	-5.77444	TRUE	FALSE	FALSE
dicC	0.00865801	0.0198726	FALSE	FALSE	TRUE
dicA	0	-174.875	TRUE	FALSE	FALSE
ydfA	0.00641026	-2.19875	FALSE	FALSE	TRUE
ydfB	0.0232558	10.7024	FALSE	TRUE	FALSE
ydfC	0.0410959	21.2911	FALSE	TRUE	FALSE
dicB	0.015873	5.75498	FALSE	TRUE	FALSE
ydfD	0.0260417	12.4496	FALSE	TRUE	FALSE
ydfE	0.0261438	12.5127	FALSE	TRUE	FALSE
insD1	0.155844	80.3961	FALSE	TRUE	FALSE
intQ	0.0207254	9.06744	FALSE	TRUE	FALSE
rspB	0.0215686	9.61805	FALSE	TRUE	FALSE
rspA	0.017284	6.74751	FALSE	TRUE	FALSE
ynfA	0.0214067	9.51281	FALSE	TRUE	FALSE
ynfB	0.0175439	6.9274	FALSE	TRUE	FALSE
speG	0.0481283	25.2082	FALSE	TRUE	FALSE
ynfC	0.0267229	12.8697	FALSE	TRUE	FALSE
ynfD	0.0359477	18.3532	FALSE	TRUE	FALSE
ynfE	0.0140091	4.39577	FALSE	TRUE	FALSE
ynfF	0.0169142	6.49007	FALSE	TRUE	FALSE
ynfG	0.0113269	2.31322	FALSE	FALSE	TRUE
ynfH	0.0175439	6.9274	FALSE	TRUE	FALSE
dmsD	0.00650407	-2.09849	FALSE	FALSE	TRUE
clcB	0.0278441	13.5557	FALSE	TRUE	FALSE
ynfK	0.0186782	7.70288	FALSE	TRUE	FALSE
mlc	0.022932	10.496	FALSE	TRUE	FALSE
ynfL	0.0190157	7.93078	FALSE	TRUE	FALSE
ynfM	0.0263158	12.619	FALSE	TRUE	FALSE
asr	0.02589	12.3557	FALSE	TRUE	FALSE
ydgU	0	-174.875	TRUE	FALSE	FALSE
ydgD	0.0121655	2.98356	FALSE	FALSE	TRUE
mdtI	0.0181818	7.36541	FALSE	TRUE	FALSE
mdtJ	0.0191257	8.00481	FALSE	TRUE	FALSE
tqsA	0.0289855	14.2477	FALSE	TRUE	FALSE
pntB	0.0165587	6.24081	FALSE	TRUE	FALSE
pntA	0.0110894	2.11966	FALSE	FALSE	TRUE
ydgH	0.0126984	3.39987	FALSE	FALSE	TRUE
ydgI	0.0151844	5.25977	FALSE	TRUE	FALSE
folM	0.00829876	-0.312838	FALSE	FALSE	TRUE
ydgC	0.0208333	9.13827	FALSE	TRUE	FALSE
rstA	0.00972222	0.968317	FALSE	FALSE	TRUE
rstB	0.0184332	7.53667	FALSE	TRUE	FALSE
tus	0.0225806	10.2711	FALSE	TRUE	FALSE
fumC	0.019943	8.55085	FALSE	TRUE	FALSE
fumA	0.0085003	-0.125328	FALSE	FALSE	TRUE
manA	0.0144558	4.72714	FALSE	TRUE	FALSE
ydgA	0.00994036	1.15664	FALSE	FALSE	TRUE
uidC	0.0244866	11.4804	FALSE	TRUE	FALSE
uidB	0.0174672	6.87447	FALSE	TRUE	FALSE
uidA	0.0193157	8.13235	FALSE	TRUE	FALSE
uidR	0.0101523	1.33782	FALSE	FALSE	TRUE
hdhA	0.03125	15.6032	FALSE	TRUE	FALSE
malI	0.0242954	11.3603	FALSE	TRUE	FALSE
malX	0.0131827	3.77222	FALSE	TRUE	FALSE
malY	0.0161978	5.98596	FALSE	TRUE	FALSE
add	0.0179641	7.21647	FALSE	TRUE	FALSE
ydgJ	0.0211335	9.33471	FALSE	TRUE	FALSE
blr	0.0634921	33.5028	FALSE	TRUE	FALSE
cnu	0.0324074	16.2879	FALSE	TRUE	FALSE
ydgK	0.0793651	41.8286	FALSE	TRUE	FALSE
rsxA	0.0189003	7.85305	FALSE	TRUE	FALSE
rsxB	0.0224525	10.1889	FALSE	TRUE	FALSE
rsxC	0.0251912	11.9214	FALSE	TRUE	FALSE
rsxD	0.0207743	9.09956	FALSE	TRUE	FALSE
rsxG	0.0225443	10.2478	FALSE	TRUE	FALSE
rsxE	0.0158046	5.70611	FALSE	TRUE	FALSE
nth	0.0172956	6.75559	FALSE	TRUE	FALSE
dtpA	0.0226214	10.2973	FALSE	TRUE	FALSE
gstA	0.00825083	-0.357762	FALSE	FALSE	TRUE
pdxY	0.0115741	2.51291	FALSE	FALSE	TRUE
tyrS	0.000784314	-12.9637	TRUE	FALSE	FALSE
pdxH	0	-174.875	TRUE	FALSE	FALSE
mliC	0.00606061	-2.57993	FALSE	FALSE	TRUE
anmK	0.0189189	7.86558	FALSE	TRUE	FALSE
slyB	0.025641	12.2013	FALSE	TRUE	FALSE
slyA	0.0183908	7.50785	FALSE	TRUE	FALSE
ydhI	0.0464135	24.2617	FALSE	TRUE	FALSE
ydhJ	0.0128205	3.49427	FALSE	FALSE	TRUE
ydhK	0.0188773	7.8375	FALSE	TRUE	FALSE
sodC	0.0191571	8.02592	FALSE	TRUE	FALSE
ydhF	0.0144928	4.75439	FALSE	TRUE	FALSE
ydhL	0.0125	3.24572	FALSE	FALSE	TRUE
nemR	0.02	8.58867	FALSE	TRUE	FALSE
nemA	0.0255009	12.1142	FALSE	TRUE	FALSE
gloA	0.0269608	13.0158	FALSE	TRUE	FALSE
rnt	0.00308642	-6.58644	TRUE	FALSE	FALSE
lhr	0.0320554	16.0802	FALSE	TRUE	FALSE
grxD	0.0143678	4.66218	FALSE	TRUE	FALSE
mepH	0.00857843	-0.0532316	FALSE	FALSE	TRUE
sodB	0.0223368	10.1145	FALSE	TRUE	FALSE
ydhP	0.0179487	7.20594	FALSE	TRUE	FALSE
ynhF	0.0111111	2.13745	FALSE	FALSE	TRUE
purR	0.0185185	7.59465	FALSE	TRUE	FALSE
ydhB	0.0160772	5.90036	FALSE	TRUE	FALSE
ydhC	0.0214521	9.54236	FALSE	TRUE	FALSE
cfa	0.0261097	12.4917	FALSE	TRUE	FALSE
ribC	0.00155763	-9.9483	TRUE	FALSE	FALSE
mdtK	0.0218341	9.79013	FALSE	TRUE	FALSE
ydhQ	0.0111376	2.15913	FALSE	FALSE	TRUE
ydhR	0.00326797	-6.28016	TRUE	FALSE	FALSE
ydhS	0.0143302	4.63438	FALSE	TRUE	FALSE
ydhT	0.0172202	6.70324	FALSE	TRUE	FALSE
ydhU	0.0114504	2.41322	FALSE	FALSE	TRUE
ydhX	0.00896861	0.302138	FALSE	FALSE	TRUE
ydhW	0.0123457	3.12514	FALSE	FALSE	TRUE
ydhV	0.0118878	2.76377	FALSE	FALSE	TRUE
ydhY	0.0175439	6.9274	FALSE	TRUE	FALSE
ydhZ	0.0380952	19.5872	FALSE	TRUE	FALSE
pykF	0.0184006	7.51449	FALSE	TRUE	FALSE
lpp	0.00843882	-0.182295	FALSE	FALSE	TRUE
ldtE	0.0318408	15.9533	FALSE	TRUE	FALSE
sufE	0.028777	14.1217	FALSE	TRUE	FALSE
sufS	0.022932	10.496	FALSE	TRUE	FALSE
sufD	0.0306604	15.2523	FALSE	TRUE	FALSE
sufC	0.0187416	7.74584	FALSE	TRUE	FALSE
sufB	0.015457	5.45671	FALSE	TRUE	FALSE
sufA	0.0135501	4.05126	FALSE	TRUE	FALSE
ydiH	0.010582	1.7001	FALSE	FALSE	TRUE
menI	0.00973236	0.977111	FALSE	FALSE	TRUE
ydiJ	0.0147203	4.9216	FALSE	TRUE	FALSE
ydiK	0.034142	17.305	FALSE	TRUE	FALSE
ydiL	0.047619	24.9277	FALSE	TRUE	FALSE
ydiM	0.0493827	25.8975	FALSE	TRUE	FALSE
ydiN	0.0197472	8.42067	FALSE	TRUE	FALSE
ydiB	0.0207612	9.09098	FALSE	TRUE	FALSE
aroD	0.0158103	5.71017	FALSE	TRUE	FALSE
ydiF	0.023183	10.6561	FALSE	TRUE	FALSE
ydiO	0.0190972	7.98568	FALSE	TRUE	FALSE
ydiP	0.0120614	2.90144	FALSE	FALSE	TRUE
ydiQ	0.0235294	10.8763	FALSE	TRUE	FALSE
ydiR	0.0138445	4.27274	FALSE	TRUE	FALSE
ydiS	0.00697674	-1.60509	FALSE	FALSE	TRUE
ydiT	0.00680272	-1.78455	FALSE	FALSE	TRUE
fadK	0.0273224	13.2373	FALSE	TRUE	FALSE
ppsA	0.0193359	8.14587	FALSE	TRUE	FALSE
ppsR	0.0155875	5.5506	FALSE	TRUE	FALSE
aroH	0.0152818	5.33026	FALSE	TRUE	FALSE
ydiE	0	-174.875	TRUE	FALSE	FALSE
ydiU	0.0187891	7.77796	FALSE	TRUE	FALSE
ydiV	0.0252101	11.9332	FALSE	TRUE	FALSE
nlpC	0.0193548	8.15859	FALSE	TRUE	FALSE
btuD	0.0133333	3.88698	FALSE	TRUE	FALSE
btuE	0.0163043	6.06141	FALSE	TRUE	FALSE
btuC	0.0275229	13.3599	FALSE	TRUE	FALSE
ihfA	0.00666667	-1.9266	FALSE	FALSE	TRUE
pheT	0.00041876	-15.5609	TRUE	FALSE	FALSE
pheS	0	-174.875	TRUE	FALSE	FALSE
pheM	0	-174.875	TRUE	FALSE	FALSE
rplT	0	-174.875	TRUE	FALSE	FALSE
rpmI	0	-174.875	TRUE	FALSE	FALSE
infC	0	-174.875	TRUE	FALSE	FALSE
thrS	0	-174.875	TRUE	FALSE	FALSE
arpB	0.0189274	7.87134	FALSE	TRUE	FALSE
yniD	0.037037	18.9808	FALSE	TRUE	FALSE
ydiY	0.0382082	19.6518	FALSE	TRUE	FALSE
pfkB	0.0258065	12.3039	FALSE	TRUE	FALSE
ydiZ	0.0137457	4.19859	FALSE	TRUE	FALSE
yniA	0.018583	7.63843	FALSE	TRUE	FALSE
yniB	0.0242086	11.3056	FALSE	TRUE	FALSE
yniC	0.0254111	12.0584	FALSE	TRUE	FALSE
ydjM	0.0219966	9.89523	FALSE	TRUE	FALSE
ydjN	0.0215517	9.60708	FALSE	TRUE	FALSE
ydjO	0.0136816	4.15038	FALSE	TRUE	FALSE
cedA	0.0123457	3.12514	FALSE	FALSE	TRUE
katE	0.020336	8.81104	FALSE	TRUE	FALSE
chbG	0.0106667	1.7707	FALSE	FALSE	TRUE
chbF	0.0310421	15.4796	FALSE	TRUE	FALSE
chbR	0.0177936	7.09946	FALSE	TRUE	FALSE
chbA	0.034188	17.3319	FALSE	TRUE	FALSE
chbC	0.0294334	14.5176	FALSE	TRUE	FALSE
chbB	0.00934579	0.638706	FALSE	FALSE	TRUE
osmE	0.0147493	4.94281	FALSE	TRUE	FALSE
nadE	0	-174.875	TRUE	FALSE	FALSE
cho	0.0112613	2.25993	FALSE	FALSE	TRUE
ves	0.0104167	1.56149	FALSE	FALSE	TRUE
spy	0.0164609	6.17195	FALSE	TRUE	FALSE
astE	0.0185759	7.63355	FALSE	TRUE	FALSE
astB	0.0223214	10.1046	FALSE	TRUE	FALSE
astD	0.0270453	13.0677	FALSE	TRUE	FALSE
astA	0.021256	9.41466	FALSE	TRUE	FALSE
astC	0.01638	6.11488	FALSE	TRUE	FALSE
xthA	0.00991326	1.13335	FALSE	FALSE	TRUE
ydjX	0.0379747	19.5183	FALSE	TRUE	FALSE
ydjY	0.0294985	14.5567	FALSE	TRUE	FALSE
ydjZ	0.0240113	11.1812	FALSE	TRUE	FALSE
ynjA	0.0309654	15.434	FALSE	TRUE	FALSE
ynjB	0.0325621	16.3791	FALSE	TRUE	FALSE
ynjC	0.0371094	19.0224	FALSE	TRUE	FALSE
ynjD	0.030581	15.205	FALSE	TRUE	FALSE
ynjE	0.0168196	6.4239	FALSE	TRUE	FALSE
ynjF	0.0161031	5.91875	FALSE	TRUE	FALSE
nudG	0.00490196	-3.94476	TRUE	FALSE	FALSE
ynjH	0.032967	16.6172	FALSE	TRUE	FALSE
gdhA	0.0171131	6.62878	FALSE	TRUE	FALSE
ynjI	0.0326609	16.4372	FALSE	TRUE	FALSE
topB	0.0214067	9.51281	FALSE	TRUE	FALSE
selD	0.0287356	14.0967	FALSE	TRUE	FALSE
ydjA	0.0199275	8.54057	FALSE	TRUE	FALSE
sppA	0.0172321	6.71152	FALSE	TRUE	FALSE
ansA	0.0216323	9.65935	FALSE	TRUE	FALSE
pncA	0.029595	14.6147	FALSE	TRUE	FALSE
ydjE	0.0309051	15.3981	FALSE	TRUE	FALSE
ydjF	0.0223979	10.1538	FALSE	TRUE	FALSE
ydjG	0.0285423	13.9797	FALSE	TRUE	FALSE
ydjH	0.0126582	3.36873	FALSE	FALSE	TRUE
ydjI	0.0191159	7.99823	FALSE	TRUE	FALSE
ydjJ	0.0296935	14.6738	FALSE	TRUE	FALSE
ydjK	0.0224638	10.1961	FALSE	TRUE	FALSE
ydjL	0.0148561	5.02092	FALSE	TRUE	FALSE
yeaC	0.021978	9.88322	FALSE	TRUE	FALSE
msrB	0.00966184	0.915843	FALSE	FALSE	TRUE
gapA	0	-174.875	TRUE	FALSE	FALSE
yeaD	0.0124294	3.19061	FALSE	FALSE	TRUE
yeaE	0.0187135	7.72677	FALSE	TRUE	FALSE
mipA	0.0227577	10.3845	FALSE	TRUE	FALSE
yeaG	0.00930233	0.600249	FALSE	FALSE	TRUE
yeaH	0.0288162	14.1454	FALSE	TRUE	FALSE
yeaI	0.0101626	1.3466	FALSE	FALSE	TRUE
yeaJ	0.0160966	5.91415	FALSE	TRUE	FALSE
yeaK	0.00992063	1.13969	FALSE	FALSE	TRUE
yoaI	0.00952381	0.795333	FALSE	FALSE	TRUE
yeaL	0.0201342	8.67764	FALSE	TRUE	FALSE
yeaM	0.0364964	18.6697	FALSE	TRUE	FALSE
yeaN	0.0177665	7.08083	FALSE	TRUE	FALSE
yeaO	0.0201149	8.66486	FALSE	TRUE	FALSE
yoaF	0.0313725	15.6759	FALSE	TRUE	FALSE
yeaP	0.0243665	11.405	FALSE	TRUE	FALSE
yoaK	0.010101	1.29414	FALSE	FALSE	TRUE
yoaJ	0.08	42.1579	FALSE	TRUE	FALSE
yeaQ	0.0481928	25.2437	FALSE	TRUE	FALSE
yoaG	0.0218579	9.80557	FALSE	TRUE	FALSE
yeaR	0.0305556	15.1898	FALSE	TRUE	FALSE
leuE	0.028169	13.7534	FALSE	TRUE	FALSE
dmlR	0.017316	6.76975	FALSE	TRUE	FALSE
dmlA	0.019337	8.14665	FALSE	TRUE	FALSE
yeaV	0.02213	9.98132	FALSE	TRUE	FALSE
yeaW	0.0151111	5.20662	FALSE	TRUE	FALSE
yeaX	0.0165631	6.24396	FALSE	TRUE	FALSE
rnd	0.0141844	4.52628	FALSE	TRUE	FALSE
fadD	0.0136418	4.12038	FALSE	TRUE	FALSE
yeaY	0.0171821	6.6768	FALSE	TRUE	FALSE
tsaB	0	-174.875	TRUE	FALSE	FALSE
yoaA	0.0272109	13.1691	FALSE	TRUE	FALSE
yoaB	0.0608696	32.1067	FALSE	TRUE	FALSE
yoaC	0.03	14.8577	FALSE	TRUE	FALSE
yoaH	0.0388889	20.0401	FALSE	TRUE	FALSE
pabB	0.0110132	2.05722	FALSE	FALSE	TRUE
nudL	0.0224525	10.1889	FALSE	TRUE	FALSE
sdaA	0.0315018	15.7526	FALSE	TRUE	FALSE
yoaD	0.0150094	5.13268	FALSE	TRUE	FALSE
yoaE	0.0231214	10.6168	FALSE	TRUE	FALSE
manX	0.0185185	7.59465	FALSE	TRUE	FALSE
manY	0.0187266	7.73566	FALSE	TRUE	FALSE
manZ	0.0211268	9.33029	FALSE	TRUE	FALSE
yobD	0.0239651	11.1521	FALSE	TRUE	FALSE
mntP	0.0176367	6.99145	FALSE	TRUE	FALSE
rlmA	0.0135802	4.07399	FALSE	TRUE	FALSE
cspC	0.0619048	32.6586	FALSE	TRUE	FALSE
yobF	0.0694444	36.6479	FALSE	TRUE	FALSE
yebO	0.0173611	6.80101	FALSE	TRUE	FALSE
mgrB	0.00694444	-1.63822	FALSE	FALSE	TRUE
yobH	0.0541667	28.5042	FALSE	TRUE	FALSE
kdgR	0.0227273	10.3651	FALSE	TRUE	FALSE
yebQ	0.010917	1.97809	FALSE	FALSE	TRUE
htpX	0.0283447	13.86	FALSE	TRUE	FALSE
prc	0.0122011	3.01161	FALSE	FALSE	TRUE
proQ	0.0114449	2.40881	FALSE	FALSE	TRUE
msrC	0.0220884	9.95445	FALSE	TRUE	FALSE
yebS	0.0147975	4.97811	FALSE	TRUE	FALSE
yebT	0.0148064	4.9846	FALSE	TRUE	FALSE
rsmF	0.00972222	0.968317	FALSE	FALSE	TRUE
yebV	0.0168776	6.46453	FALSE	TRUE	FALSE
yebW	0.0260417	12.4496	FALSE	TRUE	FALSE
pphA	0.0273973	13.2831	FALSE	TRUE	FALSE
yebY	0.0116959	2.61066	FALSE	FALSE	TRUE
yebZ	0.0160367	5.87156	FALSE	TRUE	FALSE
yobA	0.0106667	1.7707	FALSE	FALSE	TRUE
holE	0.025974	12.4077	FALSE	TRUE	FALSE
yobB	0.0197869	8.44708	FALSE	TRUE	FALSE
exoX	0.015083	5.18617	FALSE	TRUE	FALSE
ptrB	0.0160116	5.85377	FALSE	TRUE	FALSE
yebE	0.0151515	5.23594	FALSE	TRUE	FALSE
yebF	0.0252101	11.9332	FALSE	TRUE	FALSE
yebG	0.0103093	1.47095	FALSE	FALSE	TRUE
purT	0.0178117	7.1119	FALSE	TRUE	FALSE
eda	0.0124611	3.21535	FALSE	FALSE	TRUE
edd	0.0182119	7.38596	FALSE	TRUE	FALSE
zwf	0.00338753	-6.08506	TRUE	FALSE	FALSE
yebK	0.0114943	2.44863	FALSE	FALSE	TRUE
pykA	0.02079	9.10986	FALSE	TRUE	FALSE
lpxM	0.00925926	0.562065	FALSE	FALSE	TRUE
mepM	0.0249433	11.7666	FALSE	TRUE	FALSE
znuA	0.0128617	3.52606	FALSE	FALSE	TRUE
znuC	0.0224868	10.2109	FALSE	TRUE	FALSE
znuB	0.0165394	6.22728	FALSE	TRUE	FALSE
ruvB	0.00593472	-2.72025	FALSE	FALSE	TRUE
ruvA	0.00653595	-2.0646	FALSE	FALSE	TRUE
yobI	0	-174.875	TRUE	FALSE	FALSE
yebB	0.0281924	13.7675	FALSE	TRUE	FALSE
ruvC	0.0191571	8.02592	FALSE	TRUE	FALSE
yebC	0.0161943	5.98351	FALSE	TRUE	FALSE
nudB	0.013245	3.81978	FALSE	TRUE	FALSE
aspS	0	-174.875	TRUE	FALSE	FALSE
yecD	0.0282187	13.7835	FALSE	TRUE	FALSE
yecE	0.017094	6.6155	FALSE	TRUE	FALSE
yecN	0.020202	8.7225	FALSE	TRUE	FALSE
cmoA	0.0107527	1.84219	FALSE	FALSE	TRUE
cmoB	0.0144033	4.6884	FALSE	TRUE	FALSE
torZ	0.017284	6.74751	FALSE	TRUE	FALSE
torY	0.0208901	9.17548	FALSE	TRUE	FALSE
cutC	0.0120482	2.891	FALSE	FALSE	TRUE
yecM	0.00881834	0.166178	FALSE	FALSE	TRUE
argS	0	-174.875	TRUE	FALSE	FALSE
yecT	0.0184049	7.51744	FALSE	TRUE	FALSE
flhE	0.00254453	-7.58742	TRUE	FALSE	FALSE
flhA	0.020683	9.03961	FALSE	TRUE	FALSE
flhB	0.0191471	8.0192	FALSE	TRUE	FALSE
cheZ	0.0186047	7.65308	FALSE	TRUE	FALSE
cheY	0.0128205	3.49427	FALSE	FALSE	TRUE
cheB	0.0133333	3.88698	FALSE	TRUE	FALSE
cheR	0.010453	1.592	FALSE	FALSE	TRUE
tap	0.0193508	8.1559	FALSE	TRUE	FALSE
tar	0.0282792	13.8202	FALSE	TRUE	FALSE
cheW	0.0198413	8.48324	FALSE	TRUE	FALSE
cheA	0.0111959	2.20672	FALSE	FALSE	TRUE
motB	0.00862999	-0.00583009	FALSE	FALSE	TRUE
motA	0.018018	7.25342	FALSE	TRUE	FALSE
flhC	0.0207254	9.06744	FALSE	TRUE	FALSE
flhD	0.025641	12.2013	FALSE	TRUE	FALSE
insB1	0.154762	79.8603	FALSE	TRUE	FALSE
insA	0.112319	58.6652	FALSE	TRUE	FALSE
uspC	0.037296	19.1295	FALSE	TRUE	FALSE
otsA	0.0231579	10.6401	FALSE	TRUE	FALSE
otsB	0.0174782	6.88201	FALSE	TRUE	FALSE
araH	0.0162107	5.99514	FALSE	TRUE	FALSE
araG	0.0151815	5.25769	FALSE	TRUE	FALSE
araF	0.0141414	4.49434	FALSE	TRUE	FALSE
ftnB	0.0277778	13.5153	FALSE	TRUE	FALSE
yecJ	0.0277778	13.5153	FALSE	TRUE	FALSE
azuC	0.0114943	2.44863	FALSE	FALSE	TRUE
yecR	0.0339506	17.1933	FALSE	TRUE	FALSE
ftnA	0.0542169	28.5314	FALSE	TRUE	FALSE
yecH	0.025	11.8021	FALSE	TRUE	FALSE
tyrP	0.00990099	1.12279	FALSE	FALSE	TRUE
yecA	0.021021	9.26118	FALSE	TRUE	FALSE
pgsA	0	-174.875	TRUE	FALSE	FALSE
uvrC	0.01473	4.92866	FALSE	TRUE	FALSE
uvrY	0.0304414	15.1216	FALSE	TRUE	FALSE
yecF	0.0488889	25.6264	FALSE	TRUE	FALSE
sdiA	0.0248963	11.7372	FALSE	TRUE	FALSE
yecC	0.0146082	4.83936	FALSE	TRUE	FALSE
yecS	0.0224215	10.169	FALSE	TRUE	FALSE
dcyD	0.0182371	7.40313	FALSE	TRUE	FALSE
fliY	0.0262172	12.5581	FALSE	TRUE	FALSE
fliZ	0.0144928	4.75439	FALSE	TRUE	FALSE
fliA	0.00694444	-1.63822	FALSE	FALSE	TRUE
fliC	0.0173681	6.80583	FALSE	TRUE	FALSE
fliD	0.0135039	4.01631	FALSE	TRUE	FALSE
fliS	0.0243309	11.3826	FALSE	TRUE	FALSE
fliT	0.0191257	8.00481	FALSE	TRUE	FALSE
amyA	0.0194892	8.24854	FALSE	TRUE	FALSE
yedD	0.02657	12.7757	FALSE	TRUE	FALSE
yedE	0.0232172	10.6779	FALSE	TRUE	FALSE
yedF	0.042735	22.213	FALSE	TRUE	FALSE
yedK	0.0119581	2.81966	FALSE	FALSE	TRUE
yedL	0.0375	19.2465	FALSE	TRUE	FALSE
yedN	0.00355556	-5.81896	TRUE	FALSE	FALSE
intG	0.0802469	42.2859	FALSE	TRUE	FALSE
fliE	0.0349206	17.7583	FALSE	TRUE	FALSE
fliF	0.013261	3.83194	FALSE	TRUE	FALSE
fliG	0.0210843	9.30258	FALSE	TRUE	FALSE
fliH	0.0451237	23.5464	FALSE	TRUE	FALSE
fliI	0.0451237	23.5464	FALSE	TRUE	FALSE
fliJ	0.0112613	2.25993	FALSE	FALSE	TRUE
fliK	0.0159574	5.81518	FALSE	TRUE	FALSE
fliL	0.0193548	8.15859	FALSE	TRUE	FALSE
fliM	0.0129353	3.58271	FALSE	FALSE	TRUE
fliN	0.00724638	-1.33176	FALSE	FALSE	TRUE
fliO	0.0163934	6.12436	FALSE	TRUE	FALSE
fliP	0.0176152	6.97662	FALSE	TRUE	FALSE
fliQ	0.0185185	7.59465	FALSE	TRUE	FALSE
fliR	0.0101781	1.35979	FALSE	FALSE	TRUE
rcsA	0.0224359	10.1782	FALSE	TRUE	FALSE
dsrB	0.037037	18.9808	FALSE	TRUE	FALSE
yodD	0.0263158	12.619	FALSE	TRUE	FALSE
yedP	0.0232843	10.7206	FALSE	TRUE	FALSE
yedQ	0.0159292	5.79505	FALSE	TRUE	FALSE
yodC	0.0273224	13.2373	FALSE	TRUE	FALSE
yedI	0.0228758	10.4601	FALSE	TRUE	FALSE
yedA	0.0249729	11.7851	FALSE	TRUE	FALSE
vsr	0.0191083	7.99311	FALSE	TRUE	FALSE
dcm	0.0190275	7.93875	FALSE	TRUE	FALSE
yedJ	0.0215517	9.60708	FALSE	TRUE	FALSE
yedR	0.0191257	8.00481	FALSE	TRUE	FALSE
yedS	0.0318258	15.9445	FALSE	TRUE	FALSE
hchA	0.0387324	19.9509	FALSE	TRUE	FALSE
yedV	0.0286976	14.0737	FALSE	TRUE	FALSE
yedW	0.0401786	20.7726	FALSE	TRUE	FALSE
hiuH	0.0217391	9.72866	FALSE	TRUE	FALSE
yedY	0.0189055	7.85651	FALSE	TRUE	FALSE
yedZ	0.0220126	9.90554	FALSE	TRUE	FALSE
zinT	0.0184332	7.53667	FALSE	TRUE	FALSE
yodB	0.0489642	25.6678	FALSE	TRUE	FALSE
mtfA	0.0200501	8.62191	FALSE	TRUE	FALSE
yeeJ	0.0271301	13.1197	FALSE	TRUE	FALSE
yeeL	0.0237417	11.0108	FALSE	TRUE	FALSE
shiA	0.0303721	15.0802	FALSE	TRUE	FALSE
amn	0.0302405	15.0016	FALSE	TRUE	FALSE
yeeN	0.0306834	15.266	FALSE	TRUE	FALSE
yeeO	0.0201613	8.69555	FALSE	TRUE	FALSE
cbl	0.0325973	16.3998	FALSE	TRUE	FALSE
nac	0.0217865	9.75934	FALSE	TRUE	FALSE
ldtA	0.0353698	18.0189	FALSE	TRUE	FALSE
cobT	0.0222222	10.0407	FALSE	TRUE	FALSE
cobS	0.0094086	0.694125	FALSE	FALSE	TRUE
cobU	0.018315	7.45625	FALSE	TRUE	FALSE
yeeH	0.0229885	10.5321	FALSE	TRUE	FALSE
insH1	0.159292	82.1018	FALSE	TRUE	FALSE
yoeG	0.0411985	21.349	FALSE	TRUE	FALSE
yoeH	0.0314465	15.7198	FALSE	TRUE	FALSE
yoeA	0.0198413	8.48324	FALSE	TRUE	FALSE
insD1	0.155629	80.2897	FALSE	TRUE	FALSE
insC1	0.136612	70.8443	FALSE	TRUE	FALSE
yeeP	0.0561594	29.5808	FALSE	TRUE	FALSE
flu	0.0384615	19.7965	FALSE	TRUE	FALSE
yeeR	0.0136986	4.1632	FALSE	TRUE	FALSE
yeeS	0.0313199	15.6447	FALSE	TRUE	FALSE
yeeT	0.027027	13.0565	FALSE	TRUE	FALSE
cbeA	0.0298103	14.7439	FALSE	TRUE	FALSE
cbtA	0.0186667	7.6951	FALSE	TRUE	FALSE
yeeW	0.0297619	14.7149	FALSE	TRUE	FALSE
yoeD	0.0155039	5.49047	FALSE	TRUE	FALSE
yoeF	0.016129	5.93719	FALSE	TRUE	FALSE
yeeX	0.0333333	16.8322	FALSE	TRUE	FALSE
yeeA	0.02644	12.6956	FALSE	TRUE	FALSE
sbmC	0.0295359	14.5792	FALSE	TRUE	FALSE
dacD	0.0257069	12.2422	FALSE	TRUE	FALSE
sbcB	0.0259104	12.3683	FALSE	TRUE	FALSE
yeeD	0.0175439	6.9274	FALSE	TRUE	FALSE
yeeE	0.0396601	20.4786	FALSE	TRUE	FALSE
plaP	0.0294334	14.5176	FALSE	TRUE	FALSE
yoeI	0.031746	15.8973	FALSE	TRUE	FALSE
[truncated: 2,321 more rows]

## Sheet: S1B
Supplemental Data S1B. Predicted essentiality of genes in strain MG1655
Gene name	Insertion index score	Log likelihood	Essential	Non-essential	Unclear
thrL	0.318182	52.6456	FALSE	TRUE	FALSE
thrA	0.151847	24.4497	FALSE	TRUE	FALSE
thrB	0.190782	31.2566	FALSE	TRUE	FALSE
thrC	0.135975	21.6097	FALSE	TRUE	FALSE
yaaX	0.212121	34.9155	FALSE	TRUE	FALSE
yaaA	0.162162	26.2727	FALSE	TRUE	FALSE
yaaJ	0.155835	25.1564	FALSE	TRUE	FALSE
talB	0.198113	32.5184	FALSE	TRUE	FALSE
mog	0.144558	23.151	FALSE	TRUE	FALSE
satP	0.171076	27.8358	FALSE	TRUE	FALSE
yaaW	0.119048	18.5237	FALSE	TRUE	FALSE
yaaI	0.180247	29.4333	FALSE	TRUE	FALSE
dnaK	0.056338	6.13196	FALSE	TRUE	FALSE
dnaJ	0.157383	25.43	FALSE	TRUE	FALSE
insL1	0.192273	31.5136	FALSE	TRUE	FALSE
mokC	0.2	32.8423	FALSE	TRUE	FALSE
hokC	0.130719	20.6584	FALSE	TRUE	FALSE
nhaA	0.162811	26.3868	FALSE	TRUE	FALSE
nhaR	0.173289	28.2223	FALSE	TRUE	FALSE
insB1	0.261905	43.3148	FALSE	TRUE	FALSE
insA	0.202899	33.3393	FALSE	TRUE	FALSE
rpsT	0.00378788	-12.0331	TRUE	FALSE	FALSE
yaaY	0.0958904	14.1728	FALSE	TRUE	FALSE
ribF	0	-173.16	TRUE	FALSE	FALSE
ileS	0	-173.16	TRUE	FALSE	FALSE
lspA	0.00606061	-9.92132	TRUE	FALSE	FALSE
fkpB	0.151111	24.3189	FALSE	TRUE	FALSE
ispH	0.00736067	-8.99307	TRUE	FALSE	FALSE
rihC	0.167213	27.1597	FALSE	TRUE	FALSE
dapB	0.00121655	-16.6899	TRUE	FALSE	FALSE
carA	0.13577	21.5727	FALSE	TRUE	FALSE
carB	0.177529	28.961	FALSE	TRUE	FALSE
caiF	0.333333	55.1357	FALSE	TRUE	FALSE
caiE	0.179357	29.2787	FALSE	TRUE	FALSE
caiD	0.171756	27.9545	FALSE	TRUE	FALSE
caiC	0.169884	27.6274	FALSE	TRUE	FALSE
caiB	0.171593	27.9261	FALSE	TRUE	FALSE
caiA	0.153106	24.673	FALSE	TRUE	FALSE
caiT	0.19538	32.0485	FALSE	TRUE	FALSE
fixA	0.158236	25.5807	FALSE	TRUE	FALSE
fixB	0.115711	17.9072	FALSE	TRUE	FALSE
fixC	0.137529	21.8898	FALSE	TRUE	FALSE
fixX	0.184028	30.089	FALSE	TRUE	FALSE
yaaU	0.174925	28.5075	FALSE	TRUE	FALSE
kefF	0.161959	26.2369	FALSE	TRUE	FALSE
kefC	0.146001	23.4089	FALSE	TRUE	FALSE
folA	0.00208333	-14.5379	TRUE	FALSE	FALSE
apaH	0.135231	21.4754	FALSE	TRUE	FALSE
apaG	0.177249	28.9121	FALSE	TRUE	FALSE
rsmA	0.147202	23.6232	FALSE	TRUE	FALSE
pdxA	0.134343	21.315	FALSE	TRUE	FALSE
surA	0.125874	19.7763	FALSE	TRUE	FALSE
lptD	0.00806794	-8.54056	TRUE	FALSE	FALSE
djlA	0.198529	32.5899	FALSE	TRUE	FALSE
yabP	0.407683	67.2535	FALSE	TRUE	FALSE
rluA	0.201515	33.1022	FALSE	TRUE	FALSE
rapA	0.156863	25.3381	FALSE	TRUE	FALSE
polB	0.130102	20.5464	FALSE	TRUE	FALSE
araD	0.126437	19.879	FALSE	TRUE	FALSE
araA	0.124418	19.51	FALSE	TRUE	FALSE
araB	0.124045	19.4417	FALSE	TRUE	FALSE
araC	0.110353	16.9103	FALSE	TRUE	FALSE
yabI	0.113725	17.5387	FALSE	TRUE	FALSE
thiQ	0.113019	17.4073	FALSE	TRUE	FALSE
thiP	0.147734	23.7181	FALSE	TRUE	FALSE
thiB	0.114837	17.7452	FALSE	TRUE	FALSE
sgrR	0.126208	19.8372	FALSE	TRUE	FALSE
sgrT	0.174242	28.3885	FALSE	TRUE	FALSE
setA	0.191688	31.4127	FALSE	TRUE	FALSE
leuD	0.113861	17.564	FALSE	TRUE	FALSE
leuC	0.11349	17.495	FALSE	TRUE	FALSE
leuB	0.121795	19.0292	FALSE	TRUE	FALSE
leuA	0.127863	20.139	FALSE	TRUE	FALSE
leuL	0.551724	90.4014	FALSE	TRUE	FALSE
leuO	0.42328	69.778	FALSE	TRUE	FALSE
ilvI	0.16	25.8919	FALSE	TRUE	FALSE
ilvH	0.156504	25.2747	FALSE	TRUE	FALSE
cra	0.142289	22.7449	FALSE	TRUE	FALSE
mraZ	0.0501089	4.74017	FALSE	TRUE	FALSE
rsmH	0.0467091	3.95686	FALSE	TRUE	FALSE
ftsL	0.00273224	-13.4208	TRUE	FALSE	FALSE
ftsI	0.000565931	-19.6623	TRUE	FALSE	FALSE
murE	0.000672043	-19.001	TRUE	FALSE	FALSE
murF	0.000735835	-18.6508	TRUE	FALSE	FALSE
mraY	0.00369344	-12.1423	TRUE	FALSE	FALSE
murD	0.000759301	-18.5294	TRUE	FALSE	FALSE
ftsW	0.00240964	-13.9418	TRUE	FALSE	FALSE
murG	0.00280899	-13.3051	TRUE	FALSE	FALSE
murC	0.00203252	-14.6384	TRUE	FALSE	FALSE
ddlB	0.0836048	11.7807	FALSE	TRUE	FALSE
ftsQ	0.00722022	-9.08686	TRUE	FALSE	FALSE
ftsA	0	-173.16	TRUE	FALSE	FALSE
ftsZ	0.000868056	-18.0102	TRUE	FALSE	FALSE
lpxC	0.0119826	-6.45738	TRUE	FALSE	FALSE
secM	0.0506823	4.8705	FALSE	TRUE	FALSE
secA	0.0177384	-4.10515	TRUE	FALSE	FALSE
mutT	0.117949	18.321	FALSE	TRUE	FALSE
yacG	0.131313	20.7663	FALSE	TRUE	FALSE
zapD	0.147849	23.7386	FALSE	TRUE	FALSE
coaE	0.020934	-2.99496	FALSE	FALSE	TRUE
guaC	0.192529	31.5576	FALSE	TRUE	FALSE
hofC	0.219451	36.1633	FALSE	TRUE	FALSE
hofB	0.233045	38.4662	FALSE	TRUE	FALSE
ppdD	0.251701	41.6062	FALSE	TRUE	FALSE
nadC	0.185682	30.3755	FALSE	TRUE	FALSE
ampD	0.219203	36.121	FALSE	TRUE	FALSE
ampE	0.185965	30.4244	FALSE	TRUE	FALSE
aroP	0.179039	29.2235	FALSE	TRUE	FALSE
pdhR	0.0901961	13.0728	FALSE	TRUE	FALSE
aceE	0.0367868	1.54407	FALSE	FALSE	TRUE
aceF	0.034337	0.910991	FALSE	FALSE	TRUE
lpd	0.00491228	-10.8854	TRUE	FALSE	FALSE
yacH	0.227077	37.4568	FALSE	TRUE	FALSE
acnB	0.0993072	14.8264	FALSE	TRUE	FALSE
yacL	0.272727	45.1207	FALSE	TRUE	FALSE
speD	0.240252	39.6819	FALSE	TRUE	FALSE
speE	0.232987	38.4565	FALSE	TRUE	FALSE
yacC	0.16092	26.0539	FALSE	TRUE	FALSE
cueO	0.21599	35.5746	FALSE	TRUE	FALSE
gcd	0.215391	35.4727	FALSE	TRUE	FALSE
hpt	0.227188	37.4756	FALSE	TRUE	FALSE
can	0.00301659	-13.0057	TRUE	FALSE	FALSE
yadG	0.125135	19.6412	FALSE	TRUE	FALSE
yadH	0.159533	25.8096	FALSE	TRUE	FALSE
yadI	0.222222	36.6338	FALSE	TRUE	FALSE
yadE	0.17561	28.6268	FALSE	TRUE	FALSE
panD	0.16273	26.3725	FALSE	TRUE	FALSE
yadD	0.158361	25.6028	FALSE	TRUE	FALSE
panC	0.111502	17.1249	FALSE	TRUE	FALSE
panB	0.109434	16.7385	FALSE	TRUE	FALSE
yadC	0.297821	49.2859	FALSE	TRUE	FALSE
yadK	0.254606	42.0934	FALSE	TRUE	FALSE
yadL	0.348185	57.5689	FALSE	TRUE	FALSE
yadM	0.319298	52.8294	FALSE	TRUE	FALSE
htrE	0.341032	56.3978	FALSE	TRUE	FALSE
yadV	0.268556	44.4254	FALSE	TRUE	FALSE
yadN	0.355556	58.7739	FALSE	TRUE	FALSE
folK	0.0479167	4.23721	FALSE	TRUE	FALSE
pcnB	0.0822604	11.5144	FALSE	TRUE	FALSE
gluQ	0.113269	17.4538	FALSE	TRUE	FALSE
dksA	0.0986842	14.7076	FALSE	TRUE	FALSE
sfsA	0.150355	24.1845	FALSE	TRUE	FALSE
ligT	0.131827	20.8594	FALSE	TRUE	FALSE
hrpB	0.136626	21.727	FALSE	TRUE	FALSE
mrcB	0.203156	33.3834	FALSE	TRUE	FALSE
fhuA	0.183155	29.9378	FALSE	TRUE	FALSE
fhuC	0.149123	23.9654	FALSE	TRUE	FALSE
fhuD	0.152637	24.5899	FALSE	TRUE	FALSE
fhuB	0.151286	24.35	FALSE	TRUE	FALSE
hemL	0.00234192	-14.0592	TRUE	FALSE	FALSE
clcA	0.146976	23.5829	FALSE	TRUE	FALSE
erpA	0.00869565	-8.16336	TRUE	FALSE	FALSE
yadS	0.110577	16.9522	FALSE	TRUE	FALSE
btuF	0.122347	19.1306	FALSE	TRUE	FALSE
mtn	0.037196	1.64813	FALSE	FALSE	TRUE
dgt	0.283926	46.9832	FALSE	TRUE	FALSE
degP	0.213333	35.1222	FALSE	TRUE	FALSE
cdaR	0.127807	20.1288	FALSE	TRUE	FALSE
yaeH	0.126615	19.9115	FALSE	TRUE	FALSE
yaeI	0.142681	22.8152	FALSE	TRUE	FALSE
dapD	0.00727273	-9.05164	TRUE	FALSE	FALSE
glnD	0.0912832	13.2839	FALSE	TRUE	FALSE
map	0.0113208	-6.77181	TRUE	FALSE	FALSE
rpsB	0	-173.16	TRUE	FALSE	FALSE
tsf	0.00469484	-11.0886	TRUE	FALSE	FALSE
pyrH	0	-173.16	TRUE	FALSE	FALSE
frr	0	-173.16	TRUE	FALSE	FALSE
dxr	0.00250627	-13.7794	TRUE	FALSE	FALSE
ispU	0	-173.16	TRUE	FALSE	FALSE
cdsA	0.00582751	-10.1042	TRUE	FALSE	FALSE
rseP	0.0014782	-15.9186	TRUE	FALSE	FALSE
bamA	0	-173.16	TRUE	FALSE	FALSE
skp	0.0802469	11.1136	FALSE	TRUE	FALSE
lpxD	0.00389864	-11.908	TRUE	FALSE	FALSE
fabZ	0	-173.16	TRUE	FALSE	FALSE
lpxA	0.00126743	-16.5283	TRUE	FALSE	FALSE
lpxB	0.0078329	-8.68747	TRUE	FALSE	FALSE
rnhB	0.100503	15.054	FALSE	TRUE	FALSE
dnaE	0.000861326	-18.0405	TRUE	FALSE	FALSE
accA	0.003125	-12.8566	TRUE	FALSE	FALSE
ldcC	0.139589	22.2604	FALSE	TRUE	FALSE
yaeR	0.148718	23.8933	FALSE	TRUE	FALSE
tilS	0.00615858	-9.84615	TRUE	FALSE	FALSE
rof	0.145098	23.2476	FALSE	TRUE	FALSE
yaeP	0.159204	25.7515	FALSE	TRUE	FALSE
yaeQ	0.192308	31.5196	FALSE	TRUE	FALSE
arfB	0.172577	28.0979	FALSE	TRUE	FALSE
nlpE	0.172996	28.1711	FALSE	TRUE	FALSE
yaeF	0.172121	28.0184	FALSE	TRUE	FALSE
proS	0.0017452	-15.2544	TRUE	FALSE	FALSE
tsaA	0.189266	30.9948	FALSE	TRUE	FALSE
rcsF	0.266667	44.1101	FALSE	TRUE	FALSE
metQ	0.202206	33.2206	FALSE	TRUE	FALSE
metI	0.266055	44.0081	FALSE	TRUE	FALSE
metN	0.223837	36.9078	FALSE	TRUE	FALSE
gmhB	0.0850694	12.0697	FALSE	TRUE	FALSE
dkgB	0.0746269	9.98221	FALSE	TRUE	FALSE
yafC	0.0765027	10.3621	FALSE	TRUE	FALSE
yafD	0.139825	22.3029	FALSE	TRUE	FALSE
yafE	0.150641	24.2354	FALSE	TRUE	FALSE
mltD	0.115526	17.8729	FALSE	TRUE	FALSE
gloB	0.0555556	5.95988	FALSE	TRUE	FALSE
yafS	0.077455	10.5541	FALSE	TRUE	FALSE
rnhA	0.0897436	12.9848	FALSE	TRUE	FALSE
dnaQ	0.0259563	-1.42017	FALSE	FALSE	TRUE
yafT	0.156489	25.272	FALSE	TRUE	FALSE
ykfM	0.0104167	-7.22243	TRUE	FALSE	FALSE
yafU	0.173669	28.2886	FALSE	TRUE	FALSE
yafF	0.190476	31.2037	FALSE	TRUE	FALSE
yafV	0.0933852	13.6906	FALSE	TRUE	FALSE
ivy	0.149789	24.0839	FALSE	TRUE	FALSE
fadE	0.112883	17.3822	FALSE	TRUE	FALSE
gmhA	0.0708117	9.2022	FALSE	TRUE	FALSE
yafJ	0.125	19.6165	FALSE	TRUE	FALSE
yafK	0.161943	26.2342	FALSE	TRUE	FALSE
yafQ	0.182796	29.8755	FALSE	TRUE	FALSE
dinJ	0.172414	28.0695	FALSE	TRUE	FALSE
yafL	0.104	15.7169	FALSE	TRUE	FALSE
rayT	0.12249	19.1568	FALSE	TRUE	FALSE
lfhA	0.109749	16.7974	FALSE	TRUE	FALSE
lafU	0.0992063	14.8072	FALSE	TRUE	FALSE
dinB	0.092803	13.5782	FALSE	TRUE	FALSE
yafN	0.0952381	14.0475	FALSE	TRUE	FALSE
yafO	0.285714	47.28	FALSE	TRUE	FALSE
yafP	0.187638	30.7137	FALSE	TRUE	FALSE
ykfJ	0.323671	53.5488	FALSE	TRUE	FALSE
prfH	0.10978	16.8033	FALSE	TRUE	FALSE
pepD	0.121399	18.9565	FALSE	TRUE	FALSE
gpt	0.0893246	12.9032	FALSE	TRUE	FALSE
frsA	0.120482	18.7879	FALSE	TRUE	FALSE
crl	0.19403	31.8162	FALSE	TRUE	FALSE
phoE	0.268939	44.4893	FALSE	TRUE	FALSE
proB	0.053442	5.49129	FALSE	TRUE	FALSE
proA	0.0725678	9.56251	FALSE	TRUE	FALSE
ykfN	0.111111	17.0519	FALSE	TRUE	FALSE
ykfI	0.114035	17.5963	FALSE	TRUE	FALSE
yafW	0.160377	25.9584	FALSE	TRUE	FALSE
ykfH	0.112613	17.3317	FALSE	TRUE	FALSE
ykfG	0.102725	15.4758	FALSE	TRUE	FALSE
yafX	0.154684	24.9527	FALSE	TRUE	FALSE
ykfF	0.120833	18.8525	FALSE	TRUE	FALSE
ykfB	0.155983	25.1826	FALSE	TRUE	FALSE
yafY	0.117117	18.1674	FALSE	TRUE	FALSE
ykfL	0.0765766	10.377	FALSE	TRUE	FALSE
ykfK	0.135417	21.5089	FALSE	TRUE	FALSE
yafZ	0.109489	16.7488	FALSE	TRUE	FALSE
ykfA	0.157407	25.4344	FALSE	TRUE	FALSE
perR	0.13311	21.0918	FALSE	TRUE	FALSE
insN	0.127193	20.017	FALSE	TRUE	FALSE
insI1	0.177951	29.0344	FALSE	TRUE	FALSE
ykfC	0.126354	19.8639	FALSE	TRUE	FALSE
insH1	0.256637	42.4335	FALSE	TRUE	FALSE
mmuP	0.106838	16.2516	FALSE	TRUE	FALSE
mmuM	0.0975348	14.488	FALSE	TRUE	FALSE
afuC	0.110793	16.9925	FALSE	TRUE	FALSE
afuB	0.100575	15.0677	FALSE	TRUE	FALSE
insB1	0.194444	31.8876	FALSE	TRUE	FALSE
insA	0.148551	23.8635	FALSE	TRUE	FALSE
insI1	0.195402	32.0524	FALSE	TRUE	FALSE
insX	0.108434	16.5512	FALSE	TRUE	FALSE
yagB	0.145631	23.3428	FALSE	TRUE	FALSE
yagA	0.117749	18.2841	FALSE	TRUE	FALSE
yagE	0.0792079	10.9059	FALSE	TRUE	FALSE
yagF	0.0909553	13.2203	FALSE	TRUE	FALSE
yagG	0.101952	15.3293	FALSE	TRUE	FALSE
yagH	0.0962135	14.2348	FALSE	TRUE	FALSE
yagI	0.0961792	14.2283	FALSE	TRUE	FALSE
argF	0.0776119	10.5856	FALSE	TRUE	FALSE
ykgS	0.117073	18.1592	FALSE	TRUE	FALSE
insB1	0.18254	29.8311	FALSE	TRUE	FALSE
insA	0.155797	25.1497	FALSE	TRUE	FALSE
yagJ	0.102657	15.4629	FALSE	TRUE	FALSE
yagK	0.3126	51.7261	FALSE	TRUE	FALSE
yagL	0.197425	32.4001	FALSE	TRUE	FALSE
yagM	0.14269	22.8168	FALSE	TRUE	FALSE
yagN	0.260771	43.1253	FALSE	TRUE	FALSE
intF	0.119914	18.6834	FALSE	TRUE	FALSE
yagP	0.103245	15.5741	FALSE	TRUE	FALSE
ykgT	0.0641026	7.80323	FALSE	TRUE	FALSE
paoD	0.101358	15.2166	FALSE	TRUE	FALSE
paoC	0.0841291	11.8843	FALSE	TRUE	FALSE
paoB	0.0971787	14.4198	FALSE	TRUE	FALSE
paoA	0.123188	19.2849	FALSE	TRUE	FALSE
yagU	0.396748	65.4804	FALSE	TRUE	FALSE
ykgJ	0.345455	57.1221	FALSE	TRUE	FALSE
ecpE	0.123769	19.3913	FALSE	TRUE	FALSE
ecpD	0.108881	16.6349	FALSE	TRUE	FALSE
ecpC	0.106492	16.1867	FALSE	TRUE	FALSE
ecpB	0.101644	15.2709	FALSE	TRUE	FALSE
ecpA	0.195578	32.0827	FALSE	TRUE	FALSE
ecpR	0.167513	27.2122	FALSE	TRUE	FALSE
ykgL	0.241228	39.8463	FALSE	TRUE	FALSE
ykgO	0.120567	18.8036	FALSE	TRUE	FALSE
ykgM	0.17803	29.0481	FALSE	TRUE	FALSE
ykgR	0.0392157	2.15528	FALSE	FALSE	TRUE
ykgP	0.133333	21.1323	FALSE	TRUE	FALSE
eaeH	0.220183	36.2876	FALSE	TRUE	FALSE
insE1	0.193333	31.6963	FALSE	TRUE	FALSE
insF1	0.247982	40.982	FALSE	TRUE	FALSE
ykgA	0.226608	37.3774	FALSE	TRUE	FALSE
ykgQ	0.108527	16.5687	FALSE	TRUE	FALSE
rclC	0.281145	46.5211	FALSE	TRUE	FALSE
rclB	0.0801688	11.098	FALSE	TRUE	FALSE
rclA	0.297888	49.297	FALSE	TRUE	FALSE
rclR	0.287719	47.6126	FALSE	TRUE	FALSE
ykgE	0.198611	32.6039	FALSE	TRUE	FALSE
ykgF	0.102941	15.5167	FALSE	TRUE	FALSE
ykgG	0.146552	23.5072	FALSE	TRUE	FALSE
ykgH	0.0911809	13.2641	FALSE	TRUE	FALSE
betA	0.113704	17.5348	FALSE	TRUE	FALSE
betB	0.0875764	12.5618	FALSE	TRUE	FALSE
betI	0.108844	16.628	FALSE	TRUE	FALSE
betT	0.130777	20.6689	FALSE	TRUE	FALSE
yahA	0.358127	59.1939	FALSE	TRUE	FALSE
yahB	0.216506	35.6624	FALSE	TRUE	FALSE
yahC	0.170683	27.767	FALSE	TRUE	FALSE
yahD	0.214521	35.3246	FALSE	TRUE	FALSE
yahE	0.238426	39.3742	FALSE	TRUE	FALSE
yahF	0.0885013	12.7426	FALSE	TRUE	FALSE
yahG	0.073291	9.71027	FALSE	TRUE	FALSE
yahI	0.064143	7.81178	FALSE	TRUE	FALSE
yahJ	0.0802603	11.1163	FALSE	TRUE	FALSE
yahK	0.139048	22.1631	FALSE	TRUE	FALSE
yahL	0.172794	28.1359	FALSE	TRUE	FALSE
yahM	0.219512	36.1736	FALSE	TRUE	FALSE
yahN	0.230655	38.0623	FALSE	TRUE	FALSE
yahO	0.152174	24.5077	FALSE	TRUE	FALSE
prpR	0.084436	11.9448	FALSE	TRUE	FALSE
prpB	0.0740741	9.86983	FALSE	TRUE	FALSE
prpC	0.0760684	10.2743	FALSE	TRUE	FALSE
prpD	0.0743802	9.93208	FALSE	TRUE	FALSE
prpE	0.0710122	9.24344	FALSE	TRUE	FALSE
codB	0.0857143	12.1966	FALSE	TRUE	FALSE
codA	0.0864486	12.3408	FALSE	TRUE	FALSE
cynR	0.0611111	7.16667	FALSE	TRUE	FALSE
cynT	0.0893939	12.9167	FALSE	TRUE	FALSE
cynS	0.0658174	8.1644	FALSE	TRUE	FALSE
cynX	0.108225	16.5121	FALSE	TRUE	FALSE
lacA	0.302288	50.0243	FALSE	TRUE	FALSE
lacY	0.260766	43.1243	FALSE	TRUE	FALSE
lacZ	0.0949593	13.9939	FALSE	TRUE	FALSE
lacI	0.076639	10.3896	FALSE	TRUE	FALSE
mhpR	0.0731415	9.67975	FALSE	TRUE	FALSE
mhpA	0.0840841	11.8754	FALSE	TRUE	FALSE
mhpB	0.0719577	9.43758	FALSE	TRUE	FALSE
mhpC	0.0726644	9.58226	FALSE	TRUE	FALSE
mhpD	0.102469	15.4273	FALSE	TRUE	FALSE
mhpF	0.0925342	13.5262	FALSE	TRUE	FALSE
mhpE	0.0848126	12.0191	FALSE	TRUE	FALSE
mhpT	0.0866337	12.3771	FALSE	TRUE	FALSE
yaiL	0.111111	17.0519	FALSE	TRUE	FALSE
frmB	0.110312	16.9026	FALSE	TRUE	FALSE
frmA	0.0846847	11.9939	FALSE	TRUE	FALSE
frmR	0.0724638	9.54123	FALSE	TRUE	FALSE
yaiO	0.20801	34.2139	FALSE	TRUE	FALSE
yaiX	0.25608	42.3403	FALSE	TRUE	FALSE
insC1	0.286885	47.4743	FALSE	TRUE	FALSE
insD1	0.268212	44.368	FALSE	TRUE	FALSE
yaiP	0.238095	39.3185	FALSE	TRUE	FALSE
yaiS	0.216846	35.7203	FALSE	TRUE	FALSE
tauA	0.0944964	13.9048	FALSE	TRUE	FALSE
tauB	0.0703125	9.09934	FALSE	TRUE	FALSE
tauC	0.0929952	13.6153	FALSE	TRUE	FALSE
tauD	0.0809859	11.261	FALSE	TRUE	FALSE
hemB	0.00615385	-9.84976	TRUE	FALSE	FALSE
yaiT	0.28999	47.9891	FALSE	TRUE	FALSE
insF1	0.246828	40.7883	FALSE	TRUE	FALSE
insE1	0.17	27.6477	FALSE	TRUE	FALSE
yaiV	0.206731	33.9952	FALSE	TRUE	FALSE
ampH	0.184801	30.223	FALSE	TRUE	FALSE
sbmA	0.101556	15.2542	FALSE	TRUE	FALSE
yaiW	0.090411	13.1146	FALSE	TRUE	FALSE
yaiY	0.0906149	13.1542	FALSE	TRUE	FALSE
yaiZ	0.122066	19.079	FALSE	TRUE	FALSE
ddlA	0.0913242	13.2919	FALSE	TRUE	FALSE
iraP	0.371648	61.3992	FALSE	TRUE	FALSE
phoA	0.158898	25.6976	FALSE	TRUE	FALSE
psiF	0.11215	17.2455	FALSE	TRUE	FALSE
yaiC	0.0976703	14.5139	FALSE	TRUE	FALSE
proC	0.0185185	-3.82434	TRUE	FALSE	FALSE
yaiI	0.0958606	14.1671	FALSE	TRUE	FALSE
aroL	0.0990476	14.7769	FALSE	TRUE	FALSE
yaiA	0.140625	22.4465	FALSE	TRUE	FALSE
aroM	0.165192	26.8052	FALSE	TRUE	FALSE
yaiE	0.266667	44.1101	FALSE	TRUE	FALSE
ykiA	0.380117	62.7781	FALSE	TRUE	FALSE
rdgC	0.116228	18.0029	FALSE	TRUE	FALSE
mak	0.105611	16.0207	FALSE	TRUE	FALSE
araJ	0.216878	35.7257	FALSE	TRUE	FALSE
sbcC	0.0864315	12.3375	FALSE	TRUE	FALSE
sbcD	0.114713	17.7221	FALSE	TRUE	FALSE
phoB	0.147826	23.7344	FALSE	TRUE	FALSE
phoR	0.111883	17.1958	FALSE	TRUE	FALSE
brnQ	0.0984848	14.6695	FALSE	TRUE	FALSE
proY	0.129549	20.4459	FALSE	TRUE	FALSE
malZ	0.116804	18.1095	FALSE	TRUE	FALSE
acpH	0.0841924	11.8968	FALSE	TRUE	FALSE
queA	0.0952381	14.0475	FALSE	TRUE	FALSE
tgt	0.10461	15.8321	FALSE	TRUE	FALSE
yajC	0.024024	-2.00587	FALSE	FALSE	TRUE
secD	0.00703463	-9.21298	TRUE	FALSE	FALSE
secF	0.0174897	-4.19614	TRUE	FALSE	FALSE
yajD	0.103448	15.6126	FALSE	TRUE	FALSE
tsx	0.137853	21.9482	FALSE	TRUE	FALSE
yajI	0.146296	23.4616	FALSE	TRUE	FALSE
nrdR	0.0911111	13.2505	FALSE	TRUE	FALSE
ribD	0.00271739	-13.4435	TRUE	FALSE	FALSE
ribE	0	-173.16	TRUE	FALSE	FALSE
nusB	0.0142857	-5.44542	TRUE	FALSE	FALSE
thiL	0.00511247	-10.7049	TRUE	FALSE	FALSE
pgpA	0.100193	14.9951	FALSE	TRUE	FALSE
yajO	0.0789744	10.8592	FALSE	TRUE	FALSE
dxs	0.00214708	-14.415	TRUE	FALSE	FALSE
ispA	0.00222222	-14.2744	TRUE	FALSE	FALSE
xseB	0.0617284	7.29873	FALSE	TRUE	FALSE
thiI	0.0931677	13.6486	FALSE	TRUE	FALSE
yajL	0.123519	19.3456	FALSE	TRUE	FALSE
panE	0.108553	16.5735	FALSE	TRUE	FALSE
yajQ	0.105691	16.0359	FALSE	TRUE	FALSE
yajR	0.116484	18.0502	FALSE	TRUE	FALSE
cyoE	0.150393	24.1913	FALSE	TRUE	FALSE
cyoD	0.184848	30.2311	FALSE	TRUE	FALSE
cyoC	0.138211	22.0127	FALSE	TRUE	FALSE
cyoB	0.14006	22.3451	FALSE	TRUE	FALSE
cyoA	0.169831	27.6181	FALSE	TRUE	FALSE
ampG	0.141599	22.6212	FALSE	TRUE	FALSE
yajG	0.148532	23.8602	FALSE	TRUE	FALSE
bolA	0.198113	32.5184	FALSE	TRUE	FALSE
tig	0.117783	18.2904	FALSE	TRUE	FALSE
clpP	0.125	19.6165	FALSE	TRUE	FALSE
clpX	0.105882	16.0719	FALSE	TRUE	FALSE
lon	0.0433121	3.15427	FALSE	FALSE	TRUE
hupB	0.168498	27.3848	FALSE	TRUE	FALSE
ppiD	0.165598	26.8765	FALSE	TRUE	FALSE
ybaV	0.150538	24.217	FALSE	TRUE	FALSE
fadM	0.157895	25.5205	FALSE	TRUE	FALSE
queC	0.140805	22.4787	FALSE	TRUE	FALSE
ybaE	0.148148	23.7918	FALSE	TRUE	FALSE
cof	0.13431	21.309	FALSE	TRUE	FALSE
ybaO	0.154684	24.9527	FALSE	TRUE	FALSE
mdlA	0.147772	23.7248	FALSE	TRUE	FALSE
mdlB	0.130191	20.5625	FALSE	TRUE	FALSE
glnK	0.109145	16.6843	FALSE	TRUE	FALSE
amtB	0.111111	17.0519	FALSE	TRUE	FALSE
tesB	0.0917538	13.3751	FALSE	TRUE	FALSE
ybaY	0.109948	16.8346	FALSE	TRUE	FALSE
ybaZ	0.0923077	13.4824	FALSE	TRUE	FALSE
ybaA	0.0621469	7.38805	FALSE	TRUE	FALSE
ylaB	0.160542	25.9873	FALSE	TRUE	FALSE
ylaC	0.118896	18.4958	FALSE	TRUE	FALSE
maa	0.23913	39.493	FALSE	TRUE	FALSE
hha	0.26484	43.8052	FALSE	TRUE	FALSE
tomB	0.298667	49.4258	FALSE	TRUE	FALSE
acrB	0.139365	22.2202	FALSE	TRUE	FALSE
acrA	0.152429	24.5529	FALSE	TRUE	FALSE
acrR	0.251543	41.5798	FALSE	TRUE	FALSE
mscK	0.130241	20.5716	FALSE	TRUE	FALSE
ybaM	0.0925926	13.5375	FALSE	TRUE	FALSE
priC	0.119318	18.5736	FALSE	TRUE	FALSE
ybaN	0.121693	19.0105	FALSE	TRUE	FALSE
apt	0.152174	24.5077	FALSE	TRUE	FALSE
dnaX	0.0010352	-17.3236	TRUE	FALSE	FALSE
ybaB	0.112121	17.2402	FALSE	TRUE	FALSE
recR	0.136964	21.7879	FALSE	TRUE	FALSE
htpG	0.162667	26.3615	FALSE	TRUE	FALSE
adk	0.00155039	-15.7286	TRUE	FALSE	FALSE
hemH	0.00415369	-11.6311	TRUE	FALSE	FALSE
aes	0.1	14.9584	FALSE	TRUE	FALSE
gsk	0.127969	20.1584	FALSE	TRUE	FALSE
ybaL	0.122242	19.1113	FALSE	TRUE	FALSE
fsr	0.0909091	13.2113	FALSE	TRUE	FALSE
ushA	0.102238	15.3836	FALSE	TRUE	FALSE
ybaK	0.0583333	6.56754	FALSE	TRUE	FALSE
ybaP	0.132075	20.9045	FALSE	TRUE	FALSE
ybaQ	0.0818713	11.4371	FALSE	TRUE	FALSE
copA	0.122555	19.1687	FALSE	TRUE	FALSE
glsA	0.113612	17.5176	FALSE	TRUE	FALSE
ybaT	0.112916	17.3882	FALSE	TRUE	FALSE
cueR	0.110294	16.8993	FALSE	TRUE	FALSE
ybbJ	0.111111	17.0519	FALSE	TRUE	FALSE
qmcA	0.0958606	14.1671	FALSE	TRUE	FALSE
fetA	0.272861	45.143	FALSE	TRUE	FALSE
fetB	0.24359	40.2438	FALSE	TRUE	FALSE
ybbN	0.11462	17.7048	FALSE	TRUE	FALSE
ybbO	0.0864198	12.3352	FALSE	TRUE	FALSE
tesA	0.0972887	14.4409	FALSE	TRUE	FALSE
ybbA	0.0858806	12.2293	FALSE	TRUE	FALSE
ybbP	0.100207	14.9978	FALSE	TRUE	FALSE
rhsD	0.134548	21.352	FALSE	TRUE	FALSE
ybbC	0.0406504	2.50942	FALSE	FALSE	TRUE
rhsH	0.254237	42.0315	FALSE	TRUE	FALSE
ybbD	0.0855397	12.1623	FALSE	TRUE	FALSE
ylbI	0.397849	65.6591	FALSE	TRUE	FALSE
ylbG	0.0898345	13.0025	FALSE	TRUE	FALSE
mnmH	0.0739726	9.84917	FALSE	TRUE	FALSE
allS	0.0571737	6.31494	FALSE	TRUE	FALSE
allA	0.0662526	8.25564	FALSE	TRUE	FALSE
allR	0.107843	16.4404	FALSE	TRUE	FALSE
gcl	0.12009	18.7157	FALSE	TRUE	FALSE
hyi	0.175032	28.5262	FALSE	TRUE	FALSE
glxR	0.229807	37.9188	FALSE	TRUE	FALSE
ybbW	0.206873	34.0194	FALSE	TRUE	FALSE
allB	0.0976505	14.5101	FALSE	TRUE	FALSE
ybbY	0.176651	28.8082	FALSE	TRUE	FALSE
glxK	0.112565	17.323	FALSE	TRUE	FALSE
allE	0.284987	47.1593	FALSE	TRUE	FALSE
allC	0.241909	39.961	FALSE	TRUE	FALSE
allD	0.159048	25.7239	FALSE	TRUE	FALSE
fdrA	0.0935252	13.7176	FALSE	TRUE	FALSE
ylbE	0.0896825	12.9729	FALSE	TRUE	FALSE
ylbF	0.0992647	14.8183	FALSE	TRUE	FALSE
ybcF	0.0838926	11.8376	FALSE	TRUE	FALSE
purK	0.088015	12.6476	FALSE	TRUE	FALSE
purE	0.0921569	13.4532	FALSE	TRUE	FALSE
lpxH	0.00138313	-16.1827	TRUE	FALSE	FALSE
ppiB	0.00606061	-9.92132	TRUE	FALSE	FALSE
cysS	0.000721501	-18.7268	TRUE	FALSE	FALSE
ybcI	0.0804598	11.1561	FALSE	TRUE	FALSE
ybcJ	0.0610329	7.1499	FALSE	TRUE	FALSE
folD	0.00692042	-9.29189	TRUE	FALSE	FALSE
sfmA	0.209945	34.5442	FALSE	TRUE	FALSE
sfmC	0.222222	36.6338	FALSE	TRUE	FALSE
sfmD	0.263441	43.5715	FALSE	TRUE	FALSE
sfmH	0.194106	31.8293	FALSE	TRUE	FALSE
sfmF	0.218992	36.0852	FALSE	TRUE	FALSE
sfmZ	0.173776	28.3071	FALSE	TRUE	FALSE
intD	0.112543	17.3188	FALSE	TRUE	FALSE
xisD	0.148649	23.881	FALSE	TRUE	FALSE
exoD	0.100358	15.0266	FALSE	TRUE	FALSE
peaD	0.099359	14.8363	FALSE	TRUE	FALSE
renD	0.297386	49.2139	FALSE	TRUE	FALSE
insE1	0.206667	33.9842	FALSE	TRUE	FALSE
insF1	0.239908	39.6239	FALSE	TRUE	FALSE
emrE	0.327327	54.1496	FALSE	TRUE	FALSE
ybcK	0.0622135	7.40225	FALSE	TRUE	FALSE
ybcL	0.28442	47.0652	FALSE	TRUE	FALSE
ybcM	0.130326	20.5871	FALSE	TRUE	FALSE
ylcH	0.323529	53.5254	FALSE	TRUE	FALSE
ybcN	0.153509	24.7444	FALSE	TRUE	FALSE
ninE	0.175439	28.597	FALSE	TRUE	FALSE
ybcO	0.106529	16.1936	FALSE	TRUE	FALSE
rusA	0.15427	24.8793	FALSE	TRUE	FALSE
ylcG	0.262411	43.3995	FALSE	TRUE	FALSE
quuD	0.263021	43.5013	FALSE	TRUE	FALSE
nmpC	0.265027	43.8365	FALSE	TRUE	FALSE
insH1	0.273353	45.2249	FALSE	TRUE	FALSE
essD	0.365741	60.4364	FALSE	TRUE	FALSE
rrrD	0.323293	53.4866	FALSE	TRUE	FALSE
rzpD	0.253247	41.8655	FALSE	TRUE	FALSE
rzoD	0.262295	43.38	FALSE	TRUE	FALSE
borD	0.29932	49.5338	FALSE	TRUE	FALSE
ybcV	0.0948905	13.9807	FALSE	TRUE	FALSE
ybcW	0.357488	59.0896	FALSE	TRUE	FALSE
ylcI	0.2	32.8423	FALSE	TRUE	FALSE
nohD	0.0769231	10.4469	FALSE	TRUE	FALSE
aaaD	0.12945	20.4279	FALSE	TRUE	FALSE
tfaD	0.164384	26.6633	FALSE	TRUE	FALSE
ybcY	0.245053	40.4899	FALSE	TRUE	FALSE
tfaX	0.371585	61.389	FALSE	TRUE	FALSE
appY	0.0346667	0.997233	FALSE	FALSE	TRUE
ompT	0.284067	47.0065	FALSE	TRUE	FALSE
envY	0.182415	29.8095	FALSE	TRUE	FALSE
ybcH	0.0875421	12.5551	FALSE	TRUE	FALSE
nfrA	0.090481	13.1282	FALSE	TRUE	FALSE
nfrB	0.0889187	12.8241	FALSE	TRUE	FALSE
cusS	0.0755371	10.1668	FALSE	TRUE	FALSE
cusR	0.0672515	8.46446	FALSE	TRUE	FALSE
cusC	0.190684	31.2396	FALSE	TRUE	FALSE
cusF	0.342342	56.6126	FALSE	TRUE	FALSE
cusB	0.0955882	14.1148	FALSE	TRUE	FALSE
cusA	0.0731552	9.68255	FALSE	TRUE	FALSE
pheP	0.108932	16.6446	FALSE	TRUE	FALSE
ybdG	0.330929	54.7412	FALSE	TRUE	FALSE
nfsB	0.105505	16.0008	FALSE	TRUE	FALSE
ybdF	0.0704607	9.1299	FALSE	TRUE	FALSE
ybdJ	0.0562249	6.10713	FALSE	TRUE	FALSE
ybdK	0.0929401	13.6047	FALSE	TRUE	FALSE
hokE	0.137255	21.8404	FALSE	TRUE	FALSE
insL1	0.193172	31.6684	FALSE	TRUE	FALSE
entD	0.0644122	7.86865	FALSE	TRUE	FALSE
fepA	0.0977242	14.5242	FALSE	TRUE	FALSE
fes	0.0648379	7.95842	FALSE	TRUE	FALSE
ybdZ	0.109589	16.7675	FALSE	TRUE	FALSE
entF	0.0878413	12.6137	FALSE	TRUE	FALSE
fepE	0.173721	28.2976	FALSE	TRUE	FALSE
fepC	0.0686275	8.75077	FALSE	TRUE	FALSE
fepG	0.0543807	5.70009	FALSE	TRUE	FALSE
fepD	0.0507463	4.88502	FALSE	TRUE	FALSE
entS	0.0767386	10.4097	FALSE	TRUE	FALSE
fepB	0.0501567	4.75106	FALSE	TRUE	FALSE
entC	0.0722789	9.50339	FALSE	TRUE	FALSE
entE	0.0751086	10.08	FALSE	TRUE	FALSE
entB	0.0687646	8.77922	FALSE	TRUE	FALSE
entA	0.0789826	10.8608	FALSE	TRUE	FALSE
entH	0.0869565	12.4404	FALSE	TRUE	FALSE
cstA	0.108737	16.608	FALSE	TRUE	FALSE
ybdD	0.030303	-0.174651	FALSE	FALSE	TRUE
ybdH	0.077135	10.4896	FALSE	TRUE	FALSE
ybdL	0.0938846	13.7869	FALSE	TRUE	FALSE
ybdM	0.119048	18.5237	FALSE	TRUE	FALSE
ybdN	0.158067	25.5509	FALSE	TRUE	FALSE
ybdO	0.130676	20.6506	FALSE	TRUE	FALSE
dsbG	0.136546	21.7127	FALSE	TRUE	FALSE
ahpC	0.102837	15.4969	FALSE	TRUE	FALSE
ahpF	0.0957854	14.1527	FALSE	TRUE	FALSE
uspG	0.16317	26.45	FALSE	TRUE	FALSE
ybdR	0.128329	20.224	FALSE	TRUE	FALSE
rnk	0.0778589	10.6353	FALSE	TRUE	FALSE
rna	0.0793061	10.9256	FALSE	TRUE	FALSE
citT	0.122268	19.116	FALSE	TRUE	FALSE
citG	0.0989761	14.7633	FALSE	TRUE	FALSE
citX	0.0887681	12.7947	FALSE	TRUE	FALSE
citF	0.0834964	11.7592	FALSE	TRUE	FALSE
citE	0.0682068	8.66341	FALSE	TRUE	FALSE
citD	0.0942761	13.8624	FALSE	TRUE	FALSE
citC	0.135977	21.6101	FALSE	TRUE	FALSE
citA	0.135624	21.5463	FALSE	TRUE	FALSE
citB	0.232012	38.2916	FALSE	TRUE	FALSE
dcuC	0.150794	24.2625	FALSE	TRUE	FALSE
pagP	0.171123	27.844	FALSE	TRUE	FALSE
cspE	0.047619	4.16834	FALSE	TRUE	FALSE
flc	0.0520833	5.18698	FALSE	TRUE	FALSE
ybeM	0.0570342	6.28446	FALSE	TRUE	FALSE
tatE	0.0931373	13.6427	FALSE	TRUE	FALSE
lipA	0.00517598	-10.6488	TRUE	FALSE	FALSE
ybeF	0.18239	29.8052	FALSE	TRUE	FALSE
lipB	0.0373832	1.69558	FALSE	FALSE	TRUE
ybeD	0.00757576	-8.85208	TRUE	FALSE	FALSE
dacA	0.0726073	9.57059	FALSE	TRUE	FALSE
rlpA	0.0909091	13.2113	FALSE	TRUE	FALSE
mrdB	0.00179695	-15.1368	TRUE	FALSE	FALSE
mrdA	0.0042061	-11.576	TRUE	FALSE	FALSE
rlmH	0.0747863	10.0146	FALSE	TRUE	FALSE
rsfS	0.0786164	10.7874	FALSE	TRUE	FALSE
cobC	0.138889	22.1345	FALSE	TRUE	FALSE
nadD	0.00778816	-8.71581	TRUE	FALSE	FALSE
holA	0.0145349	-5.34243	TRUE	FALSE	FALSE
lptE	0.00343643	-12.4523	TRUE	FALSE	FALSE
leuS	0.000387147	-21.115	TRUE	FALSE	FALSE
ybeL	0.10766	16.4061	FALSE	TRUE	FALSE
ybeQ	0.192229	31.506	FALSE	TRUE	FALSE
ybeR	0.240113	39.6585	FALSE	TRUE	FALSE
djlB	0.245098	40.4975	FALSE	TRUE	FALSE
ybeT	0.243243	40.1855	FALSE	TRUE	FALSE
ybeU	0.200565	32.9392	FALSE	TRUE	FALSE
djlC	0.115702	17.9056	FALSE	TRUE	FALSE
hscC	0.116098	17.9788	FALSE	TRUE	FALSE
rihA	0.120726	18.8329	FALSE	TRUE	FALSE
gltL	0.0647383	7.93743	FALSE	TRUE	FALSE
gltK	0.0740741	9.86983	FALSE	TRUE	FALSE
gltJ	0.0796221	10.9888	FALSE	TRUE	FALSE
gltI	0.0660066	8.20408	FALSE	TRUE	FALSE
insH1	0.284169	47.0235	FALSE	TRUE	FALSE
lnt	0.00389864	-11.908	TRUE	FALSE	FALSE
ybeX	0.119454	18.5986	FALSE	TRUE	FALSE
ybeY	0.0320513	0.303078	FALSE	FALSE	TRUE
ybeZ	0.120077	18.7133	FALSE	TRUE	FALSE
miaB	0.103158	15.5577	FALSE	TRUE	FALSE
ubiF	0.0204082	-3.17081	FALSE	FALSE	TRUE
asnB	0.115315	17.8338	FALSE	TRUE	FALSE
umpH	0.102258	15.3872	FALSE	TRUE	FALSE
nagC	0.101556	15.2542	FALSE	TRUE	FALSE
nagA	0.0696258	8.95755	FALSE	TRUE	FALSE
nagB	0.0811486	11.2934	FALSE	TRUE	FALSE
nagE	0.10529	15.9604	FALSE	TRUE	FALSE
glnS	0.0024024	-13.9542	TRUE	FALSE	FALSE
chiP	0.101635	15.2691	FALSE	TRUE	FALSE
chiQ	0.0672783	8.47006	FALSE	TRUE	FALSE
fur	0.0469799	4.01993	FALSE	TRUE	FALSE
uof	0.0574713	6.3799	FALSE	TRUE	FALSE
fldA	0.00188324	-14.9476	TRUE	FALSE	FALSE
ybfE	0.0748299	10.0234	FALSE	TRUE	FALSE
ybfF	0.0888889	12.8182	FALSE	TRUE	FALSE
seqA	0.0347985	1.03164	FALSE	FALSE	TRUE
pgm	0.07922	10.9084	FALSE	TRUE	FALSE
ybfP	0.252525	41.7445	FALSE	TRUE	FALSE
ybfG	0.267281	44.2127	FALSE	TRUE	FALSE
ybfI	0.293333	48.5431	FALSE	TRUE	FALSE
potE	0.138636	22.0891	FALSE	TRUE	FALSE
speF	0.125512	19.7101	FALSE	TRUE	FALSE
ybfK	0.213178	35.0957	FALSE	TRUE	FALSE
kdpE	0.135693	21.5588	FALSE	TRUE	FALSE
kdpD	0.0886406	12.7698	FALSE	TRUE	FALSE
kdpC	0.0820244	11.4675	FALSE	TRUE	FALSE
kdpB	0.090776	13.1855	FALSE	TRUE	FALSE
kdpA	0.0991637	14.7991	FALSE	TRUE	FALSE
kdpF	0.133333	21.1323	FALSE	TRUE	FALSE
ybfA	0.140097	22.3516	FALSE	TRUE	FALSE
rhsC	0.132093	20.9078	FALSE	TRUE	FALSE
ybfB	0.0183486	-3.88491	TRUE	FALSE	FALSE
rhsO	0.232742	38.415	FALSE	TRUE	FALSE
ybfC	0.0491228	4.51486	FALSE	TRUE	FALSE
ybfQ	0.0416667	2.75742	FALSE	FALSE	TRUE
ybfL	0.103782	15.6757	FALSE	TRUE	FALSE
ybfD	0.164042	26.6032	FALSE	TRUE	FALSE
ybgA	0.133333	21.1323	FALSE	TRUE	FALSE
phr	0.085976	12.248	FALSE	TRUE	FALSE
dtpD	0.102564	15.4453	FALSE	TRUE	FALSE
ybgI	0.0833333	11.727	FALSE	TRUE	FALSE
ybgJ	0.0974125	14.4646	FALSE	TRUE	FALSE
ybgK	0.102894	15.5077	FALSE	TRUE	FALSE
ybgL	0.0870748	12.4636	FALSE	TRUE	FALSE
nei	0.0782828	10.7205	FALSE	TRUE	FALSE
abrB	0.116523	18.0575	FALSE	TRUE	FALSE
ybgO	0.149718	24.0712	FALSE	TRUE	FALSE
ybgP	0.101509	15.2452	FALSE	TRUE	FALSE
ybgQ	0.122958	19.2426	FALSE	TRUE	FALSE
ybgD	0.333333	55.1357	FALSE	TRUE	FALSE
gltA	0.103583	15.638	FALSE	TRUE	FALSE
sdhC	0.0692308	8.87583	FALSE	TRUE	FALSE
sdhD	0.0488506	4.4524	FALSE	TRUE	FALSE
sdhA	0.0531975	5.43671	FALSE	TRUE	FALSE
sdhB	0.0711297	9.26761	FALSE	TRUE	FALSE
sucA	0.0278373	-0.870085	FALSE	FALSE	TRUE
sucB	0.0188834	-3.69533	TRUE	FALSE	FALSE
sucC	0.0702656	9.08968	FALSE	TRUE	FALSE
sucD	0.0931034	13.6362	FALSE	TRUE	FALSE
mngR	0.0940526	13.8193	FALSE	TRUE	FALSE
mngA	0.0880121	12.6471	FALSE	TRUE	FALSE
mngB	0.183751	30.0411	FALSE	TRUE	FALSE
cydA	0.00382409	-11.9918	TRUE	FALSE	FALSE
cydB	0.00175439	-15.2333	TRUE	FALSE	FALSE
cydX	0.0438596	3.28511	FALSE	FALSE	TRUE
ybgE	0.085034	12.0627	FALSE	TRUE	FALSE
ybgC	0.108642	16.5902	FALSE	TRUE	FALSE
tolQ	0.0851371	12.083	FALSE	TRUE	FALSE
tolR	0.100233	15.0028	FALSE	TRUE	FALSE
tolA	0.0900474	13.0439	FALSE	TRUE	FALSE
tolB	0.110596	16.9556	FALSE	TRUE	FALSE
pal	0.0938697	13.7841	FALSE	TRUE	FALSE
ybgF	0.0972222	14.4281	FALSE	TRUE	FALSE
nadA	0.0756705	10.1938	FALSE	TRUE	FALSE
pnuC	0.113889	17.5691	FALSE	TRUE	FALSE
zitB	0.10828	16.5224	FALSE	TRUE	FALSE
ybgS	0.131234	20.7518	FALSE	TRUE	FALSE
aroG	0.0902184	13.0772	FALSE	TRUE	FALSE
gpmA	0.124834	19.5862	FALSE	TRUE	FALSE
galM	0.125841	19.7701	FALSE	TRUE	FALSE
galK	0.117493	18.2369	FALSE	TRUE	FALSE
galT	0.111748	17.1707	FALSE	TRUE	FALSE
galE	0.0993117	14.8273	FALSE	TRUE	FALSE
modF	0.10387	15.6923	FALSE	TRUE	FALSE
modE	0.129278	20.3965	FALSE	TRUE	FALSE
acrZ	0.0466667	3.94696	FALSE	TRUE	FALSE
modA	0.105943	16.0833	FALSE	TRUE	FALSE
modB	0.0956522	14.1271	FALSE	TRUE	FALSE
modC	0.068933	8.81414	FALSE	TRUE	FALSE
ybhA	0.0757021	10.2002	FALSE	TRUE	FALSE
pgl	0.0753012	10.119	FALSE	TRUE	FALSE
ybhD	0.126834	19.9516	FALSE	TRUE	FALSE
ybhH	0.222222	36.6338	FALSE	TRUE	FALSE
ybhI	0.229428	37.8548	FALSE	TRUE	FALSE
ybhJ	0.116711	18.0922	FALSE	TRUE	FALSE
ybhC	0.132399	20.9631	FALSE	TRUE	FALSE
ybhB	0.081761	11.4152	FALSE	TRUE	FALSE
bioA	0.110853	17.0037	FALSE	TRUE	FALSE
bioB	0.114313	17.6479	FALSE	TRUE	FALSE
bioF	0.0917749	13.3792	FALSE	TRUE	FALSE
bioC	0.124339	19.4956	FALSE	TRUE	FALSE
bioD	0.0988201	14.7335	FALSE	TRUE	FALSE
uvrB	0.101879	15.3155	FALSE	TRUE	FALSE
ybhK	0.10451	15.8133	FALSE	TRUE	FALSE
moaA	0.0717172	9.38826	FALSE	TRUE	FALSE
moaB	0.079922	11.0488	FALSE	TRUE	FALSE
moaC	0.0699588	9.02637	FALSE	TRUE	FALSE
moaD	0.0609756	7.13763	FALSE	TRUE	FALSE
moaE	0.103753	15.6702	FALSE	TRUE	FALSE
ybhL	0.150355	24.1845	FALSE	TRUE	FALSE
ybhM	0.218487	35.9994	FALSE	TRUE	FALSE
ybhN	0.106583	16.2037	FALSE	TRUE	FALSE
clsB	0.0652174	8.03832	FALSE	TRUE	FALSE
ybhP	0.0853018	12.1154	FALSE	TRUE	FALSE
ybhQ	0.13382	21.2203	FALSE	TRUE	FALSE
ybhR	0.0831075	11.6823	FALSE	TRUE	FALSE
ybhS	0.120811	18.8485	FALSE	TRUE	FALSE
ybhF	0.122625	19.1816	FALSE	TRUE	FALSE
ybhG	0.138138	21.9995	FALSE	TRUE	FALSE
ybiH	0.107143	16.309	FALSE	TRUE	FALSE
rhlE	0.112088	17.234	FALSE	TRUE	FALSE
ybiA	0.0724638	9.54123	FALSE	TRUE	FALSE
dinG	0.0943747	13.8814	FALSE	TRUE	FALSE
ybiB	0.127726	20.1141	FALSE	TRUE	FALSE
ybiC	0.108656	16.5928	FALSE	TRUE	FALSE
ybiJ	0.0842912	11.9163	FALSE	TRUE	FALSE
ybiI	0.093633	13.7384	FALSE	TRUE	FALSE
ybiX	0.115044	17.7835	FALSE	TRUE	FALSE
fiu	0.106877	16.259	FALSE	TRUE	FALSE
mcbA	0.0651341	8.0208	FALSE	TRUE	FALSE
rlmF	0.0927724	13.5722	FALSE	TRUE	FALSE
ybiO	0.100629	15.078	FALSE	TRUE	FALSE
glnQ	0.0926694	13.5523	FALSE	TRUE	FALSE
glnP	0.109091	16.6743	FALSE	TRUE	FALSE
glnH	0.0749665	10.0512	FALSE	TRUE	FALSE
dps	0.123016	19.2533	FALSE	TRUE	FALSE
rhtA	0.125	19.6165	FALSE	TRUE	FALSE
ompX	0.141473	22.5986	FALSE	TRUE	FALSE
opgE	0.13447	21.3378	FALSE	TRUE	FALSE
mntS	0.155039	25.0155	FALSE	TRUE	FALSE
mntR	0.0897436	12.9848	FALSE	TRUE	FALSE
ybiR	0.132261	20.9381	FALSE	TRUE	FALSE
ldtB	0.149837	24.0925	FALSE	TRUE	FALSE
ybiT	0.1086	16.5824	FALSE	TRUE	FALSE
ybiU	0.124013	19.4359	FALSE	TRUE	FALSE
ybiV	0.0943627	13.8791	FALSE	TRUE	FALSE
ybiW	0.12536	19.6823	FALSE	TRUE	FALSE
ybiY	0.14	22.3343	FALSE	TRUE	FALSE
fsaA	0.131222	20.7497	FALSE	TRUE	FALSE
moeB	0.110667	16.9689	FALSE	TRUE	FALSE
moeA	0.124595	19.5426	FALSE	TRUE	FALSE
iaaA	0.120083	18.7144	FALSE	TRUE	FALSE
gsiA	0.106303	16.1511	FALSE	TRUE	FALSE
gsiB	0.103964	15.71	FALSE	TRUE	FALSE
gsiC	0.0814332	11.35	FALSE	TRUE	FALSE
gsiD	0.111842	17.1882	FALSE	TRUE	FALSE
yliE	0.14602	23.4122	FALSE	TRUE	FALSE
yliF	0.195636	32.0926	FALSE	TRUE	FALSE
rimO	0.104072	15.7306	FALSE	TRUE	FALSE
bssR	0.140625	22.4465	FALSE	TRUE	FALSE
yliI	0.0761649	10.2938	FALSE	TRUE	FALSE
gstB	0.0909091	13.2113	FALSE	TRUE	FALSE
dacC	0.107232	16.3257	FALSE	TRUE	FALSE
deoR	0.083004	11.6618	FALSE	TRUE	FALSE
ybjG	0.112228	17.2601	FALSE	TRUE	FALSE
mdfA	0.114355	17.6557	FALSE	TRUE	FALSE
ybjH	0.14386	23.0262	FALSE	TRUE	FALSE
ybjI	0.126225	19.8404	FALSE	TRUE	FALSE
ybjJ	0.100083	14.9741	FALSE	TRUE	FALSE
rcdA	0.0931099	13.6375	FALSE	TRUE	FALSE
ybjL	0.132859	21.0464	FALSE	TRUE	FALSE
ybjM	0.116402	18.0351	FALSE	TRUE	FALSE
grxA	0.0736434	9.78212	FALSE	TRUE	FALSE
ybjC	0.111111	17.0519	FALSE	TRUE	FALSE
nfsA	0.0995851	14.8794	FALSE	TRUE	FALSE
rimK	0.0786268	10.7895	FALSE	TRUE	FALSE
ybjN	0.0775681	10.5768	FALSE	TRUE	FALSE
potF	0.0745732	9.97132	FALSE	TRUE	FALSE
potG	0.0961199	14.2169	FALSE	TRUE	FALSE
potH	0.0859539	12.2437	FALSE	TRUE	FALSE
potI	0.0661939	8.24334	FALSE	TRUE	FALSE
ybjO	0.0777096	10.6053	FALSE	TRUE	FALSE
rlmC	0.12234	19.1294	FALSE	TRUE	FALSE
artJ	0.0778689	10.6373	FALSE	TRUE	FALSE
artM	0.142003	22.6937	FALSE	TRUE	FALSE
artQ	0.110181	16.8783	FALSE	TRUE	FALSE
artI	0.114754	17.7297	FALSE	TRUE	FALSE
artP	0.105624	16.0233	FALSE	TRUE	FALSE
ybjP	0.149225	23.9835	FALSE	TRUE	FALSE
ybjQ	0.095679	14.1322	FALSE	TRUE	FALSE
amiD	0.1071	16.3009	FALSE	TRUE	FALSE
ybjS	0.134122	21.275	FALSE	TRUE	FALSE
ybjT	0.125786	19.7602	FALSE	TRUE	FALSE
ltaE	0.107784	16.4294	FALSE	TRUE	FALSE
poxB	0.095986	14.1912	FALSE	TRUE	FALSE
hcr	0.130031	20.5335	FALSE	TRUE	FALSE
hcp	0.107683	16.4104	FALSE	TRUE	FALSE
ybjE	0.197778	32.4608	FALSE	TRUE	FALSE
aqpZ	0.132184	20.9241	FALSE	TRUE	FALSE
ybjD	0.119349	18.5793	FALSE	TRUE	FALSE
ybjX	0.102719	15.4746	FALSE	TRUE	FALSE
macA	0.0869176	12.4328	FALSE	TRUE	FALSE
macB	0.102209	15.3779	FALSE	TRUE	FALSE
cspD	0.137778	21.9346	FALSE	TRUE	FALSE
clpS	0.0934579	13.7047	FALSE	TRUE	FALSE
clpA	0.0944225	13.8906	FALSE	TRUE	FALSE
infA	0	-173.16	TRUE	FALSE	FALSE
aat	0.100709	15.0933	FALSE	TRUE	FALSE
cydC	0.0087108	-8.15451	TRUE	FALSE	FALSE
cydD	0.00962083	-7.64241	TRUE	FALSE	FALSE
trxB	0.0641822	7.82006	FALSE	TRUE	FALSE
lrp	0.151515	24.3907	FALSE	TRUE	FALSE
ftsK	0.0551378	5.86771	FALSE	TRUE	FALSE
lolA	0.00490196	-10.8949	TRUE	FALSE	FALSE
rarA	0.0915179	13.3294	FALSE	TRUE	FALSE
serS	0.00154679	-15.7378	TRUE	FALSE	FALSE
dmsA	0.0957055	14.1373	FALSE	TRUE	FALSE
dmsB	0.0582524	6.54996	FALSE	TRUE	FALSE
dmsC	0.115741	17.9126	FALSE	TRUE	FALSE
ycaC	0.0685805	8.74104	FALSE	TRUE	FALSE
ycaD	0.114883	17.7535	FALSE	TRUE	FALSE
ycaM	0.100629	15.078	FALSE	TRUE	FALSE
ycaN	0.10451	15.8133	FALSE	TRUE	FALSE
ycaK	0.123519	19.3456	FALSE	TRUE	FALSE
pflA	0.0647773	7.94566	FALSE	TRUE	FALSE
pflB	0.100307	15.0167	FALSE	TRUE	FALSE
focA	0.199301	32.7223	FALSE	TRUE	FALSE
ycaO	0.180011	29.3924	FALSE	TRUE	FALSE
ycaP	0.12987	20.5043	FALSE	TRUE	FALSE
serC	0.112029	17.2231	FALSE	TRUE	FALSE
aroA	0.142523	22.7869	FALSE	TRUE	FALSE
ycaL	0.133333	21.1323	FALSE	TRUE	FALSE
cmk	0.0175439	-4.17626	TRUE	FALSE	FALSE
rpsA	0.0083632	-8.36051	TRUE	FALSE	FALSE
ihfB	0.150877	24.2774	FALSE	TRUE	FALSE
ycaI	0.133333	21.1323	FALSE	TRUE	FALSE
msbA	0.000571755	-19.623	TRUE	FALSE	FALSE
lpxK	0.00202634	-14.6507	TRUE	FALSE	FALSE
ycaQ	0.122466	19.1523	FALSE	TRUE	FALSE
ycaR	0.010929	-6.96391	TRUE	FALSE	FALSE
kdsB	0.00133869	-16.3121	TRUE	FALSE	FALSE
ycbJ	0.123043	19.2581	FALSE	TRUE	FALSE
elyC	0.10641	16.1712	FALSE	TRUE	FALSE
smtA	0.127226	20.0231	FALSE	TRUE	FALSE
mukF	0.00226757	-14.1916	TRUE	FALSE	FALSE
mukE	0.00283688	-13.2637	TRUE	FALSE	FALSE
mukB	0.00156916	-15.6805	TRUE	FALSE	FALSE
ldtD	0.122835	19.2202	FALSE	TRUE	FALSE
ycbK	0.12204	19.0742	FALSE	TRUE	FALSE
ycbL	0.121914	19.051	FALSE	TRUE	FALSE
aspC	0.0982368	14.6222	FALSE	TRUE	FALSE
ompF	0.0890725	12.8541	FALSE	TRUE	FALSE
asnS	0.000713776	-18.7684	TRUE	FALSE	FALSE
pncB	0.100582	15.0691	FALSE	TRUE	FALSE
pepN	0.121699	19.0117	FALSE	TRUE	FALSE
ssuB	0.139323	22.2126	FALSE	TRUE	FALSE
ssuC	0.119949	18.6899	FALSE	TRUE	FALSE
ssuD	0.078534	10.7709	FALSE	TRUE	FALSE
ssuA	0.101042	15.1565	FALSE	TRUE	FALSE
ssuE	0.118056	18.3407	FALSE	TRUE	FALSE
elfA	0.268519	44.4191	FALSE	TRUE	FALSE
elfD	0.245014	40.4834	FALSE	TRUE	FALSE
elfC	0.201845	33.1588	FALSE	TRUE	FALSE
elfG	0.194211	31.8474	FALSE	TRUE	FALSE
ycbU	0.116022	17.9648	FALSE	TRUE	FALSE
ycbV	0.141473	22.5986	FALSE	TRUE	FALSE
ycbF	0.118143	18.357	FALSE	TRUE	FALSE
pyrD	0.186944	30.5936	FALSE	TRUE	FALSE
zapC	0.152855	24.6284	FALSE	TRUE	FALSE
ycbX	0.100901	15.1297	FALSE	TRUE	FALSE
rlmL	0.129445	20.427	FALSE	TRUE	FALSE
uup	0.0969602	14.378	FALSE	TRUE	FALSE
pqiA	0.110845	17.0023	FALSE	TRUE	FALSE
pqiB	0.0981109	14.5981	FALSE	TRUE	FALSE
pqiC	0.10461	15.8321	FALSE	TRUE	FALSE
rmf	0.14881	23.9096	FALSE	TRUE	FALSE
fabA	0.00770713	-8.76746	TRUE	FALSE	FALSE
ycbZ	0.104486	15.8087	FALSE	TRUE	FALSE
matP	0.0463576	3.87479	FALSE	TRUE	FALSE
ompA	0.110471	16.9323	FALSE	TRUE	FALSE
sulA	0.115686	17.9026	FALSE	TRUE	FALSE
sxy	0.103175	15.5609	FALSE	TRUE	FALSE
yccS	0.139276	22.2041	FALSE	TRUE	FALSE
yccF	0.127517	20.076	FALSE	TRUE	FALSE
helD	0.10219	15.3743	FALSE	TRUE	FALSE
mgsA	0.139434	22.2325	FALSE	TRUE	FALSE
yccT	0.108597	16.5818	FALSE	TRUE	FALSE
yccU	0.118357	18.3965	FALSE	TRUE	FALSE
hspQ	0.163522	26.5119	FALSE	TRUE	FALSE
rlmI	0.111671	17.1563	FALSE	TRUE	FALSE
yccX	0.114695	17.7188	FALSE	TRUE	FALSE
tusE	0.0181818	-3.94468	TRUE	FALSE	FALSE
yccA	0.134848	21.4063	FALSE	TRUE	FALSE
hyaA	0.0965147	14.2926	FALSE	TRUE	FALSE
hyaB	0.121516	18.978	FALSE	TRUE	FALSE
hyaC	0.115819	17.9272	FALSE	TRUE	FALSE
hyaD	0.112245	17.2633	FALSE	TRUE	FALSE
hyaE	0.12782	20.1312	FALSE	TRUE	FALSE
hyaF	0.122378	19.1362	FALSE	TRUE	FALSE
cbdA	0.151456	24.3803	FALSE	TRUE	FALSE
cbdB	0.12577	19.7572	FALSE	TRUE	FALSE
cbdX	0.129032	20.3519	FALSE	TRUE	FALSE
appA	0.117013	18.1481	FALSE	TRUE	FALSE
etk	0.11967	18.6384	FALSE	TRUE	FALSE
etp	0.131991	20.8892	FALSE	TRUE	FALSE
gfcE	0.107018	16.2854	FALSE	TRUE	FALSE
gfcD	0.0977587	14.5308	FALSE	TRUE	FALSE
gfcC	0.0910308	13.235	FALSE	TRUE	FALSE
gfcB	0.252713	41.776	FALSE	TRUE	FALSE
gfcA	0.137255	21.8404	FALSE	TRUE	FALSE
insA	0.184783	30.2197	FALSE	TRUE	FALSE
insB1	0.206349	33.9299	FALSE	TRUE	FALSE
cspH	0.2723	45.0496	FALSE	TRUE	FALSE
cspG	0.103286	15.582	FALSE	TRUE	FALSE
ymcE	0.0606061	7.05834	FALSE	TRUE	FALSE
gnsA	0.0114943	-6.6882	TRUE	FALSE	FALSE
yccM	0.107076	16.2965	FALSE	TRUE	FALSE
torS	0.08051	11.1661	FALSE	TRUE	FALSE
torT	0.0874636	12.5397	FALSE	TRUE	FALSE
torR	0.0880231	12.6492	FALSE	TRUE	FALSE
torC	0.0852515	12.1055	FALSE	TRUE	FALSE
torA	0.079309	10.9262	FALSE	TRUE	FALSE
torD	0.075	10.058	FALSE	TRUE	FALSE
cbpM	0.0588235	6.67386	FALSE	TRUE	FALSE
cbpA	0.0662324	8.2514	FALSE	TRUE	FALSE
yccE	0.035004	1.08513	FALSE	FALSE	TRUE
agp	0.115942	17.9499	FALSE	TRUE	FALSE
yccJ	0.0833333	11.727	FALSE	TRUE	FALSE
wrbA	0.123953	19.425	FALSE	TRUE	FALSE
ymdF	0.0747126	9.99964	FALSE	TRUE	FALSE
rutG	0.0737397	9.80173	FALSE	TRUE	FALSE
rutF	0.0787879	10.8218	FALSE	TRUE	FALSE
rutE	0.109983	16.8412	FALSE	TRUE	FALSE
rutD	0.144819	23.1977	FALSE	TRUE	FALSE
rutC	0.0878553	12.6164	FALSE	TRUE	FALSE
rutB	0.0634921	7.67401	FALSE	TRUE	FALSE
rutA	0.0861619	12.2845	FALSE	TRUE	FALSE
rutR	0.0923318	13.487	FALSE	TRUE	FALSE
putA	0.106233	16.1378	FALSE	TRUE	FALSE
putP	0.124586	19.5408	FALSE	TRUE	FALSE
efeU	0.0806258	11.1892	FALSE	TRUE	FALSE
efeO	0.0957447	14.1449	FALSE	TRUE	FALSE
efeB	0.0660377	8.21061	FALSE	TRUE	FALSE
phoH	0.0760563	10.2719	FALSE	TRUE	FALSE
pgaD	0.195652	32.0954	FALSE	TRUE	FALSE
pgaC	0.235294	38.846	FALSE	TRUE	FALSE
pgaB	0.145617	23.3402	FALSE	TRUE	FALSE
pgaA	0.219472	36.1668	FALSE	TRUE	FALSE
ycdT	0.133186	21.1057	FALSE	TRUE	FALSE
insF1	0.235294	38.846	FALSE	TRUE	FALSE
insE1	0.21	34.5537	FALSE	TRUE	FALSE
ymdE	0.175439	28.597	FALSE	TRUE	FALSE
ycdU	0.172239	28.039	FALSE	TRUE	FALSE
ghrA	0.0809372	11.2513	FALSE	TRUE	FALSE
ycdX	0.127371	20.0495	FALSE	TRUE	FALSE
ycdY	0.115315	17.8338	FALSE	TRUE	FALSE
ycdZ	0.126016	19.8022	FALSE	TRUE	FALSE
csgG	0.170264	27.6938	FALSE	TRUE	FALSE
csgF	0.170264	27.6938	FALSE	TRUE	FALSE
csgE	0.187179	30.6344	FALSE	TRUE	FALSE
csgD	0.144393	23.1216	FALSE	TRUE	FALSE
csgB	0.155702	25.1328	FALSE	TRUE	FALSE
csgA	0.317982	52.6128	FALSE	TRUE	FALSE
csgC	0.279279	46.2111	FALSE	TRUE	FALSE
ymdA	0.189103	30.9667	FALSE	TRUE	FALSE
ymdB	0.0992509	14.8157	FALSE	TRUE	FALSE
clsC	0.138537	22.0713	FALSE	TRUE	FALSE
opgC	0.221934	36.5849	FALSE	TRUE	FALSE
opgG	0.138021	21.9784	FALSE	TRUE	FALSE
opgH	0.123428	19.3287	FALSE	TRUE	FALSE
yceK	0.127193	20.017	FALSE	TRUE	FALSE
msyB	0.0773333	10.5295	FALSE	TRUE	FALSE
mdtG	0.0977995	14.5386	FALSE	TRUE	FALSE
lpxL	0.00217155	-14.3687	TRUE	FALSE	FALSE
yceA	0.0959164	14.1778	FALSE	TRUE	FALSE
yceI	0.147569	23.6887	FALSE	TRUE	FALSE
yceJ	0.15873	25.6679	FALSE	TRUE	FALSE
yceO	0.113475	17.4922	FALSE	TRUE	FALSE
solA	0.12958	20.4515	FALSE	TRUE	FALSE
bssS	0.188235	30.8169	FALSE	TRUE	FALSE
dinI	0.138211	22.0127	FALSE	TRUE	FALSE
pyrC	0.102197	15.3757	FALSE	TRUE	FALSE
yceB	0.115865	17.9356	FALSE	TRUE	FALSE
grxB	0.111111	17.0519	FALSE	TRUE	FALSE
mdtH	0.153019	24.6576	FALSE	TRUE	FALSE
rimJ	0.194872	31.9611	FALSE	TRUE	FALSE
yceH	0.106481	16.1846	FALSE	TRUE	FALSE
yceM	0.125541	19.7154	FALSE	TRUE	FALSE
murJ	0.00195312	-14.8001	TRUE	FALSE	FALSE
flgN	0.0959233	14.1791	FALSE	TRUE	FALSE
flgM	0.0748299	10.0234	FALSE	TRUE	FALSE
flgA	0.142424	22.7692	FALSE	TRUE	FALSE
flgB	0.134293	21.3058	FALSE	TRUE	FALSE
flgC	0.14321	22.9099	FALSE	TRUE	FALSE
flgD	0.143678	22.9937	FALSE	TRUE	FALSE
flgE	0.113317	17.4628	FALSE	TRUE	FALSE
flgF	0.0899471	13.0244	FALSE	TRUE	FALSE
flgG	0.0842912	11.9163	FALSE	TRUE	FALSE
flgH	0.09299	13.6143	FALSE	TRUE	FALSE
flgI	0.0919854	13.42	FALSE	TRUE	FALSE
flgJ	0.081741	11.4112	FALSE	TRUE	FALSE
flgK	0.0620438	7.36607	FALSE	TRUE	FALSE
flgL	0.0545073	5.72818	FALSE	TRUE	FALSE
rne	0.0357815	1.28644	FALSE	FALSE	TRUE
yceQ	0.0373832	1.69558	FALSE	FALSE	TRUE
rluC	0.103125	15.5515	FALSE	TRUE	FALSE
yceF	0.140171	22.365	FALSE	TRUE	FALSE
yceD	0.0708812	9.2165	FALSE	TRUE	FALSE
rpmF	0.0517241	5.10611	FALSE	TRUE	FALSE
plsX	0.0868347	12.4166	FALSE	TRUE	FALSE
fabH	0.00419287	-11.5898	TRUE	FALSE	FALSE
fabD	0.00430107	-11.4777	TRUE	FALSE	FALSE
fabG	0	-173.16	TRUE	FALSE	FALSE
acpP	0	-173.16	TRUE	FALSE	FALSE
fabF	0.0692432	8.8784	FALSE	TRUE	FALSE
pabC	0.0851852	12.0925	FALSE	TRUE	FALSE
yceG	0.0928641	13.59	FALSE	TRUE	FALSE
tmk	0.00155763	-15.7099	TRUE	FALSE	FALSE
holB	0.00597015	-9.9916	TRUE	FALSE	FALSE
ycfH	0.101504	15.2442	FALSE	TRUE	FALSE
ptsG	0.124826	19.5847	FALSE	TRUE	FALSE
fhuE	0.131963	20.8842	FALSE	TRUE	FALSE
hinT	0.133333	21.1323	FALSE	TRUE	FALSE
ycfL	0.100529	15.0591	FALSE	TRUE	FALSE
lpoB	0.116822	18.1129	FALSE	TRUE	FALSE
thiK	0.0763636	10.334	FALSE	TRUE	FALSE
nagZ	0.0945419	13.9136	FALSE	TRUE	FALSE
ycfP	0.0828729	11.6358	FALSE	TRUE	FALSE
ndh	0.0413793	2.68753	FALSE	FALSE	TRUE
ycfJ	0.0888889	12.8182	FALSE	TRUE	FALSE
ycfQ	0.0537125	5.55157	FALSE	TRUE	FALSE
bhsA	0.0581395	6.52543	FALSE	TRUE	FALSE
ldtC	0.0674974	8.51575	FALSE	TRUE	FALSE
mfd	0.0989266	14.7538	FALSE	TRUE	FALSE
ycfT	0.102421	15.4181	FALSE	TRUE	FALSE
lolC	0	-173.16	TRUE	FALSE	FALSE
lolD	0.0014245	-16.0657	TRUE	FALSE	FALSE
lolE	0.000803213	-18.3116	TRUE	FALSE	FALSE
nagK	0.0548246	5.79845	FALSE	TRUE	FALSE
cobB	0.0548697	5.80843	FALSE	TRUE	FALSE
ycfZ	0.130545	20.6269	FALSE	TRUE	FALSE
ymfA	0.119048	18.5237	FALSE	TRUE	FALSE
potD	0.0716332	9.37104	FALSE	TRUE	FALSE
potC	0.0515723	5.07187	FALSE	TRUE	FALSE
potB	0.0676328	8.54398	FALSE	TRUE	FALSE
potA	0.0580475	6.50542	FALSE	TRUE	FALSE
pepT	0.0733496	9.72222	FALSE	TRUE	FALSE
roxA	0.0686275	8.75077	FALSE	TRUE	FALSE
phoQ	0.0793977	10.9439	FALSE	TRUE	FALSE
phoP	0.147321	23.6445	FALSE	TRUE	FALSE
purB	0.00218818	-14.3376	TRUE	FALSE	FALSE
hflD	0.029595	-0.371602	FALSE	FALSE	TRUE
mnmA	0.0180668	-3.98606	TRUE	FALSE	FALSE
nudJ	0.0584416	6.59103	FALSE	TRUE	FALSE
rluE	0.0764526	10.352	FALSE	TRUE	FALSE
icd	0.0447642	3.49997	FALSE	FALSE	TRUE
ymfD	0.0315315	0.162275	FALSE	FALSE	TRUE
ymfE	0.012766	-6.09992	TRUE	FALSE	FALSE
lit	0.10179	15.2985	FALSE	TRUE	FALSE
intE	0.187943	30.7664	FALSE	TRUE	FALSE
xisE	0.154472	24.915	FALSE	TRUE	FALSE
ymfI	0.0614035	7.22927	FALSE	TRUE	FALSE
ymfJ	0.0744337	9.94296	FALSE	TRUE	FALSE
cohE	0	-173.16	TRUE	FALSE	FALSE
croE	0.0497512	4.65862	FALSE	TRUE	FALSE
ymfL	0.078853	10.8348	FALSE	TRUE	FALSE
ymfM	0.100295	15.0145	FALSE	TRUE	FALSE
oweE	0.111111	17.0519	FALSE	TRUE	FALSE
aaaE	0.109347	16.7223	FALSE	TRUE	FALSE
ymfR	0.10929	16.7115	FALSE	TRUE	FALSE
beeE	0.0873786	12.5231	FALSE	TRUE	FALSE
jayE	0.0782051	10.7049	FALSE	TRUE	FALSE
ymfQ	0.0786325	10.7906	FALSE	TRUE	FALSE
stfP	0.149206	23.9802	FALSE	TRUE	FALSE
tfaP	0.219807	36.2236	FALSE	TRUE	FALSE
tfaE	0.260365	43.0573	FALSE	TRUE	FALSE
stfE	0.225549	37.198	FALSE	TRUE	FALSE
pinE	0.145946	23.399	FALSE	TRUE	FALSE
mcrA	0.121103	18.9021	FALSE	TRUE	FALSE
icdC	0.145455	23.3113	FALSE	TRUE	FALSE
iraM	0.0154321	-4.98046	TRUE	FALSE	FALSE
ycgX	0.0814815	11.3596	FALSE	TRUE	FALSE
bluR	0.173497	28.2586	FALSE	TRUE	FALSE
bluF	0.210396	34.6212	FALSE	TRUE	FALSE
ycgZ	0.151899	24.4588	FALSE	TRUE	FALSE
ymgA	0.120879	18.8609	FALSE	TRUE	FALSE
ariR	0.0636704	7.7118	FALSE	TRUE	FALSE
ymgC	0.0883534	12.7137	FALSE	TRUE	FALSE
ycgG	0.176509	28.7834	FALSE	TRUE	FALSE
ymgF	0.214612	35.34	FALSE	TRUE	FALSE
ycgH	0.0917327	13.3711	FALSE	TRUE	FALSE
ymgD	0.142424	22.7692	FALSE	TRUE	FALSE
ymgG	0.226087	37.2891	FALSE	TRUE	FALSE
ymgI	0.0862069	12.2934	FALSE	TRUE	FALSE
ymgJ	0.182796	29.8755	FALSE	TRUE	FALSE
ycgI	0.144928	23.2171	FALSE	TRUE	FALSE
minE	0.0187266	-3.7506	TRUE	FALSE	FALSE
minD	0.098401	14.6535	FALSE	TRUE	FALSE
minC	0.0876437	12.575	FALSE	TRUE	FALSE
ycgJ	0.138211	22.0127	FALSE	TRUE	FALSE
pliG	0.206468	33.9502	FALSE	TRUE	FALSE
ycgL	0.0816327	11.3897	FALSE	TRUE	FALSE
ycgM	0.0727273	9.59513	FALSE	TRUE	FALSE
ycgN	0.177489	28.954	FALSE	TRUE	FALSE
hlyE	0.0690789	8.84439	FALSE	TRUE	FALSE
umuD	0.121429	18.9619	FALSE	TRUE	FALSE
umuC	0.0583136	6.56326	FALSE	TRUE	FALSE
dsbB	0.0696798	8.96873	FALSE	TRUE	FALSE
nhaB	0.0843061	11.9192	FALSE	TRUE	FALSE
fadR	0.101389	15.2224	FALSE	TRUE	FALSE
ycgB	0.0952381	14.0475	FALSE	TRUE	FALSE
dadA	0.0816012	11.3834	FALSE	TRUE	FALSE
dadX	0.0672269	8.45934	FALSE	TRUE	FALSE
cvrA	0.1019	15.3194	FALSE	TRUE	FALSE
ldcA	0.0961749	14.2274	FALSE	TRUE	FALSE
emtA	0.0686275	8.75077	FALSE	TRUE	FALSE
ycgR	0.062585	7.48138	FALSE	TRUE	FALSE
ymgE	0.109804	16.8077	FALSE	TRUE	FALSE
ycgY	0.104308	15.7751	FALSE	TRUE	FALSE
treA	0.0906949	13.1698	FALSE	TRUE	FALSE
dhaM	0.098661	14.7032	FALSE	TRUE	FALSE
dhaL	0.0442338	3.37418	FALSE	FALSE	TRUE
dhaK	0.0737628	9.80646	FALSE	TRUE	FALSE
dhaR	0.0682292	8.66806	FALSE	TRUE	FALSE
ycgV	0.115411	17.8516	FALSE	TRUE	FALSE
ychF	0.03663	1.50408	FALSE	FALSE	TRUE
pth	0.00854701	-8.2508	TRUE	FALSE	FALSE
ychH	0.0967742	14.3423	FALSE	TRUE	FALSE
dauA	0.0797619	11.0168	FALSE	TRUE	FALSE
prs	0.00105485	-17.25	TRUE	FALSE	FALSE
ispE	0.00117371	-16.831	TRUE	FALSE	FALSE
lolB	0	-173.16	TRUE	FALSE	FALSE
hemA	0.000795545	-18.3488	TRUE	FALSE	FALSE
prfA	0.00277008	-13.3634	TRUE	FALSE	FALSE
prmC	0.00359712	-12.2562	TRUE	FALSE	FALSE
ychQ	0.0788804	10.8403	FALSE	TRUE	FALSE
ychA	0.0876543	12.5771	FALSE	TRUE	FALSE
kdsA	0	-173.16	TRUE	FALSE	FALSE
ldrA	0.0462963	3.86045	FALSE	TRUE	FALSE
ldrB	0.0555556	5.95988	FALSE	TRUE	FALSE
ldrC	0.0740741	9.86983	FALSE	TRUE	FALSE
chaA	0.131698	20.8362	FALSE	TRUE	FALSE
chaB	0.138528	22.0697	FALSE	TRUE	FALSE
chaC	0.0646552	7.9199	FALSE	TRUE	FALSE
ychN	0.059322	6.78172	FALSE	TRUE	FALSE
ychO	0.0709677	9.2343	FALSE	TRUE	FALSE
narL	0.078341	10.7321	FALSE	TRUE	FALSE
narX	0.082916	11.6443	FALSE	TRUE	FALSE
narK	0.0840517	11.869	FALSE	TRUE	FALSE
narG	0.0566239	6.19466	FALSE	TRUE	FALSE
narH	0.0298895	-0.289419	FALSE	FALSE	TRUE
narJ	0.0154712	-4.96499	TRUE	FALSE	FALSE
narI	0.0442478	3.3775	FALSE	FALSE	TRUE
tpr	0.0111111	-6.87402	TRUE	FALSE	FALSE
purU	0.0344009	0.927741	FALSE	FALSE	TRUE
ychJ	0.100218	14.9999	FALSE	TRUE	FALSE
rssA	0.0750552	10.0692	FALSE	TRUE	FALSE
rssB	0.0848126	12.0191	FALSE	TRUE	FALSE
galU	0.129813	20.4939	FALSE	TRUE	FALSE
hns	0.0555556	5.95988	FALSE	TRUE	FALSE
tdk	0.221683	36.5422	FALSE	TRUE	FALSE
insZ	0.0688889	8.805	FALSE	TRUE	FALSE
adhE	0.0721226	9.47137	FALSE	TRUE	FALSE
ychE	0.0910494	13.2386	FALSE	TRUE	FALSE
oppA	0.0753676	10.1325	FALSE	TRUE	FALSE
oppB	0.129207	20.3838	FALSE	TRUE	FALSE
oppC	0.0649065	7.97287	FALSE	TRUE	FALSE
oppD	0.0394477	2.21289	FALSE	FALSE	TRUE
oppF	0.0606965	7.07776	FALSE	TRUE	FALSE
yciU	0.0545455	5.73663	FALSE	TRUE	FALSE
clsA	0.0568104	6.23549	FALSE	TRUE	FALSE
yciY	0.0977011	14.5198	FALSE	TRUE	FALSE
kch	0.0917065	13.366	FALSE	TRUE	FALSE
yciI	0.0707071	9.18065	FALSE	TRUE	FALSE
tonB	0.0319444	0.274217	FALSE	FALSE	TRUE
yciA	0.0576441	6.41759	FALSE	TRUE	FALSE
yciB	0.0444444	3.4242	FALSE	FALSE	TRUE
yciC	0.0658602	8.17338	FALSE	TRUE	FALSE
ompW	0.167449	27.2011	FALSE	TRUE	FALSE
yciE	0.0335306	0.698527	FALSE	FALSE	TRUE
yciF	0.0738523	9.82468	FALSE	TRUE	FALSE
yciG	0.0333333	0.646237	FALSE	FALSE	TRUE
trpA	0.0607187	7.08252	FALSE	TRUE	FALSE
trpB	0.0427136	3.01057	FALSE	FALSE	TRUE
trpC	0.0565345	6.17506	FALSE	TRUE	FALSE
trpD	0.0488722	4.45736	FALSE	TRUE	FALSE
trpE	0.049904	4.69348	FALSE	TRUE	FALSE
trpL	0	-173.16	TRUE	FALSE	FALSE
yciV	0.0396825	2.27105	FALSE	FALSE	TRUE
yciO	0.0483092	4.32782	FALSE	TRUE	FALSE
yciQ	0.148207	23.8022	FALSE	TRUE	FALSE
rluB	0.0707763	9.19489	FALSE	TRUE	FALSE
btuR	0.071066	9.25451	FALSE	TRUE	FALSE
yciK	0.0566535	6.20113	FALSE	TRUE	FALSE
sohB	0.0542857	5.67902	FALSE	TRUE	FALSE
yciN	0.0515873	5.07525	FALSE	TRUE	FALSE
topA	0.00923787	-7.85342	TRUE	FALSE	FALSE
cysB	0.0112821	-6.79058	TRUE	FALSE	FALSE
ymiA	0.0909091	13.2113	FALSE	TRUE	FALSE
yciX	0.166667	27.0639	FALSE	TRUE	FALSE
acnA	0.0418535	2.80277	FALSE	FALSE	TRUE
ribA	0	-173.16	TRUE	FALSE	FALSE
pgpB	0.0339869	0.819015	FALSE	FALSE	TRUE
yciS	0.0161812	-4.68802	TRUE	FALSE	FALSE
yciM	0.0025641	-13.6849	TRUE	FALSE	FALSE
pyrF	0.0582656	6.55282	FALSE	TRUE	FALSE
yciH	0.0948012	13.9635	FALSE	TRUE	FALSE
osmB	0.246575	40.7458	FALSE	TRUE	FALSE
yciT	0.0706667	9.17233	FALSE	TRUE	FALSE
yciZ	0.091954	13.4139	FALSE	TRUE	FALSE
gmr	0.050856	4.90989	FALSE	TRUE	FALSE
ymiB	0.00952381	-7.69529	TRUE	FALSE	FALSE
rnb	0.0242894	-1.92408	FALSE	FALSE	TRUE
yciW	0.0505319	4.83637	FALSE	TRUE	FALSE
fabI	0.00126743	-16.5283	TRUE	FALSE	FALSE
ycjD	0.0536723	5.54262	FALSE	TRUE	FALSE
sapF	0.0309789	0.0114532	FALSE	FALSE	TRUE
sapD	0.0312185	0.0769906	FALSE	FALSE	TRUE
sapC	0.0538721	5.58709	FALSE	TRUE	FALSE
sapB	0.047619	4.16834	FALSE	TRUE	FALSE
sapA	0.0383212	1.93196	FALSE	FALSE	TRUE
ymjA	0.0487805	4.4363	FALSE	TRUE	FALSE
puuP	0.0584416	6.59103	FALSE	TRUE	FALSE
puuA	0.0394644	2.21702	FALSE	FALSE	TRUE
puuD	0.0679739	8.61497	FALSE	TRUE	FALSE
puuR	0.062724	7.51095	FALSE	TRUE	FALSE
puuC	0.046371	3.87791	FALSE	TRUE	FALSE
puuB	0.0523029	5.23632	FALSE	TRUE	FALSE
puuE	0.042654	2.99623	FALSE	FALSE	TRUE
pspF	0.0480573	4.2697	FALSE	TRUE	FALSE
pspA	0.0418535	2.80277	FALSE	FALSE	TRUE
pspB	0.0444444	3.4242	FALSE	FALSE	TRUE
pspC	0.0527778	5.34283	FALSE	TRUE	FALSE
pspD	0.0315315	0.162275	FALSE	FALSE	TRUE
pspE	0.165079	26.7854	FALSE	TRUE	FALSE
ycjM	0.122619	19.1805	FALSE	TRUE	FALSE
ycjN	0.0951276	14.0263	FALSE	TRUE	FALSE
ycjO	0.0566893	6.20899	FALSE	TRUE	FALSE
ycjP	0.0438909	3.29255	FALSE	FALSE	TRUE
ycjQ	0.0417854	2.78624	FALSE	FALSE	TRUE
ycjR	0.0506971	4.87386	FALSE	TRUE	FALSE
ycjS	0.0378788	1.82076	FALSE	FALSE	TRUE
ycjT	0.0414462	2.70382	FALSE	FALSE	TRUE
ycjU	0.0484848	4.3683	FALSE	TRUE	FALSE
ycjV	0.0987996	14.7296	FALSE	TRUE	FALSE
ompG	0.213024	35.0695	FALSE	TRUE	FALSE
ycjW	0.137137	21.8192	FALSE	TRUE	FALSE
ycjX	0.0593705	6.7922	FALSE	TRUE	FALSE
ycjF	0.0489642	4.47849	FALSE	TRUE	FALSE
tyrR	0.042153	2.87532	FALSE	FALSE	TRUE
tpx	0.035503	1.21452	FALSE	FALSE	TRUE
ycjG	0.0372671	1.66616	FALSE	FALSE	TRUE
mpaA	0.0466392	3.94056	FALSE	TRUE	FALSE
ymjC	0.0507246	4.88011	FALSE	TRUE	FALSE
ymjD	0.030303	-0.174651	FALSE	FALSE	TRUE
ycjY	0.0760043	10.2614	FALSE	TRUE	FALSE
pgrR	0.104444	15.8008	FALSE	TRUE	FALSE
mppA	0.106568	16.2008	FALSE	TRUE	FALSE
ynaI	0.101744	15.2898	FALSE	TRUE	FALSE
insH1	0.273353	45.2249	FALSE	TRUE	FALSE
ynaJ	0.0503876	4.80358	FALSE	TRUE	FALSE
uspE	0.0452156	3.60662	FALSE	TRUE	FALSE
fnr	0.0345286	0.96114	FALSE	FALSE	TRUE
ogt	0.0542636	5.67411	FALSE	TRUE	FALSE
abgT	0.0438769	3.28922	FALSE	FALSE	TRUE
abgB	0.0421853	2.88313	FALSE	FALSE	TRUE
abgA	0.0465294	3.91492	FALSE	TRUE	FALSE
abgR	0.0517052	5.10183	FALSE	TRUE	FALSE
smrA	0.0478723	4.22697	FALSE	TRUE	FALSE
ydaM	0.0721817	9.48348	FALSE	TRUE	FALSE
ydaN	0.0609756	7.13763	FALSE	TRUE	FALSE
dbpA	0.0458515	3.75624	FALSE	TRUE	FALSE
ttcA	0.0448718	3.52543	FALSE	FALSE	TRUE
intR	0.0817152	11.4061	FALSE	TRUE	FALSE
ydaQ	0.175926	28.6819	FALSE	TRUE	FALSE
ydaC	0.00476191	-11.0251	TRUE	FALSE	FALSE
ralR	0.0410256	2.60126	FALSE	FALSE	TRUE
recT	0.0975309	14.4872	FALSE	TRUE	FALSE
recE	0.0472895	4.09191	FALSE	TRUE	FALSE
racC	0.0507246	4.88011	FALSE	TRUE	FALSE
ydaE	0	-173.16	TRUE	FALSE	FALSE
kilR	0.0315315	0.162275	FALSE	FALSE	TRUE
sieB	0.0449898	3.55332	FALSE	FALSE	TRUE
ydaF	0.185897	30.4127	FALSE	TRUE	FALSE
ydaG	0.0962963	14.2507	FALSE	TRUE	FALSE
racR	0.00209644	-14.5124	TRUE	FALSE	FALSE
ydaS	0.030303	-0.174651	FALSE	FALSE	TRUE
ydaT	0.0378251	1.80722	FALSE	FALSE	TRUE
ydaU	0.048951	4.47546	FALSE	TRUE	FALSE
ydaV	0.0374833	1.72091	FALSE	FALSE	TRUE
ydaW	0.038	1.85128	FALSE	FALSE	TRUE
rzpR	0.119369	18.583	FALSE	TRUE	FALSE
rzoR	0.150538	24.217	FALSE	TRUE	FALSE
trkG	0.0665295	8.31361	FALSE	TRUE	FALSE
ynaK	0.147727	23.7168	FALSE	TRUE	FALSE
ydaY	0.121413	18.959	FALSE	TRUE	FALSE
tmpR	0.0621651	7.39193	FALSE	TRUE	FALSE
lomR	0.037594	1.74891	FALSE	FALSE	TRUE
insH1	0.0703364	9.10427	FALSE	TRUE	FALSE
stfR	0.0514422	5.0425	FALSE	TRUE	FALSE
tfaR	0.121528	18.9802	FALSE	TRUE	FALSE
pinR	0.118443	18.4123	FALSE	TRUE	FALSE
ynaE	0.123932	19.421	FALSE	TRUE	FALSE
ttcC	0	-173.16	TRUE	FALSE	FALSE
uspF	0.135632	21.5478	FALSE	TRUE	FALSE
ompN	0.134921	21.4193	FALSE	TRUE	FALSE
pfo	0.0504965	4.82832	FALSE	TRUE	FALSE
ydbJ	0.0449438	3.54246	FALSE	FALSE	TRUE
hslJ	0.0567376	6.21955	FALSE	TRUE	FALSE
ldhA	0.0585859	6.62234	FALSE	TRUE	FALSE
ydbH	0.0863636	12.3241	FALSE	TRUE	FALSE
ynbE	0.215054	35.4152	FALSE	TRUE	FALSE
ydbL	0.211009	34.7259	FALSE	TRUE	FALSE
feaR	0.089404	12.9187	FALSE	TRUE	FALSE
feaB	0.0526667	5.31793	FALSE	TRUE	FALSE
tynA	0.0523307	5.24257	FALSE	TRUE	FALSE
paaZ	0.0395894	2.248	FALSE	FALSE	TRUE
paaA	0.0483871	4.34578	FALSE	TRUE	FALSE
paaB	0.0347222	1.01173	FALSE	FALSE	TRUE
paaC	0.0441767	3.3606	FALSE	FALSE	TRUE
paaD	0.0562249	6.10713	FALSE	TRUE	FALSE
paaE	0.0345472	0.966004	FALSE	FALSE	TRUE
paaF	0.0416667	2.75742	FALSE	FALSE	TRUE
paaG	0.0392902	2.1738	FALSE	FALSE	TRUE
paaH	0.0364146	1.44901	FALSE	FALSE	TRUE
paaI	0.0614657	7.24258	FALSE	TRUE	FALSE
paaJ	0.039801	2.30034	FALSE	FALSE	TRUE
paaK	0.0471842	4.06744	FALSE	TRUE	FALSE
paaX	0.0483701	4.34187	FALSE	TRUE	FALSE
paaY	0.0778342	10.6303	FALSE	TRUE	FALSE
ynbG	0	-173.16	TRUE	FALSE	FALSE
ydbA	0.124526	19.5298	FALSE	TRUE	FALSE
insD1	0.259382	42.8929	FALSE	TRUE	FALSE
insC1	0.300546	49.7366	FALSE	TRUE	FALSE
insI1	0.215278	35.4534	FALSE	TRUE	FALSE
ydbC	0.0859466	12.2422	FALSE	TRUE	FALSE
ydbD	0.14391	23.0352	FALSE	TRUE	FALSE
ynbA	0.140264	22.3817	FALSE	TRUE	FALSE
ynbB	0.090301	13.0932	FALSE	TRUE	FALSE
ynbC	0.0659841	8.19936	FALSE	TRUE	FALSE
ynbD	0.0641918	7.82209	FALSE	TRUE	FALSE
azoR	0.0429043	3.05644	FALSE	FALSE	TRUE
hrpA	0.0368947	1.57156	FALSE	FALSE	TRUE
ydcF	0.0611735	7.18004	FALSE	TRUE	FALSE
aldA	0.0458333	3.75197	FALSE	TRUE	FALSE
gapC	0.0518962	5.14487	FALSE	TRUE	FALSE
cybB	0.0809793	11.2597	FALSE	TRUE	FALSE
ydcA	0.0862069	12.2934	FALSE	TRUE	FALSE
hokB	0.113333	17.4658	FALSE	TRUE	FALSE
mokB	0.0892857	12.8956	FALSE	TRUE	FALSE
trg	0.0566728	6.20535	FALSE	TRUE	FALSE
ydcI	0.0497836	4.66599	FALSE	TRUE	FALSE
ydcJ	0.0572917	6.34071	FALSE	TRUE	FALSE
opgD	0.0597826	6.88114	FALSE	TRUE	FALSE
ydcH	0.0444444	3.4242	FALSE	FALSE	TRUE
rimL	0.0481481	4.29068	FALSE	TRUE	FALSE
ydcK	0.0540265	5.62144	FALSE	TRUE	FALSE
tehA	0.0694864	8.92873	FALSE	TRUE	FALSE
tehB	0.121212	18.9222	FALSE	TRUE	FALSE
ydcL	0.0792227	10.9089	FALSE	TRUE	FALSE
insP	0.0393519	2.1891	FALSE	FALSE	TRUE
insQ	0.0391645	2.14255	FALSE	FALSE	TRUE
ydcO	0.0391156	2.1304	FALSE	FALSE	TRUE
ydcN	0.0577281	6.4359	FALSE	TRUE	FALSE
ydcP	0.0407747	2.53988	FALSE	FALSE	TRUE
yncJ	0.030303	-0.174651	FALSE	FALSE	TRUE
hicA	0.0451977	3.60241	FALSE	TRUE	FALSE
hicB	0.0359712	1.33527	FALSE	FALSE	TRUE
ydcR	0.0625444	7.47274	FALSE	TRUE	FALSE
ydcS	0.0593368	6.78492	FALSE	TRUE	FALSE
ydcT	0.0512821	5.00632	FALSE	TRUE	FALSE
ydcU	0.0382166	1.90571	FALSE	FALSE	TRUE
ydcV	0.045283	3.62252	FALSE	TRUE	FALSE
patD	0.0484211	4.3536	FALSE	TRUE	FALSE
yncL	0.03125	0.0855823	FALSE	FALSE	TRUE
ydcX	0.0287356	-0.613558	FALSE	FALSE	TRUE
ydcY	0.042735	3.01574	FALSE	FALSE	TRUE
ydcZ	0.0533333	5.46704	FALSE	TRUE	FALSE
mnaT	0.044316	3.39371	FALSE	FALSE	TRUE
curA	0.0606936	7.07714	FALSE	TRUE	FALSE
mcbR	0.0930931	13.6342	FALSE	TRUE	FALSE
yncD	0.064194	7.82256	FALSE	TRUE	FALSE
yncE	0.0640301	7.78792	FALSE	TRUE	FALSE
ansP	0.0486667	4.41013	FALSE	TRUE	FALSE
yncG	0.121359	18.9492	FALSE	TRUE	FALSE
yncH	0	-173.16	TRUE	FALSE	FALSE
rhsE	0.11782	18.2973	FALSE	TRUE	FALSE
ydcD	0.010352	-7.25571	TRUE	FALSE	FALSE
yncI	0.0436847	3.24337	FALSE	FALSE	TRUE
ydcC	0.16095	26.0593	FALSE	TRUE	FALSE
pptA	0.153846	24.8042	FALSE	TRUE	FALSE
yddH	0.0824561	11.5532	FALSE	TRUE	FALSE
nhoA	0.0484634	4.36335	FALSE	TRUE	FALSE
yddE	0.0391499	2.13892	FALSE	FALSE	TRUE
narV	0.051395	5.03185	FALSE	TRUE	FALSE
narW	0.0402299	2.40612	FALSE	FALSE	TRUE
narY	0.0349515	1.07147	FALSE	FALSE	TRUE
narZ	0.0481155	4.28314	FALSE	TRUE	FALSE
narU	0.062635	7.49201	FALSE	TRUE	FALSE
yddK	0.0165165	-4.55979	TRUE	FALSE	FALSE
yddL	0.0143369	-5.42417	TRUE	FALSE	FALSE
yddG	0.185941	30.4202	FALSE	TRUE	FALSE
fdnG	0.0544619	5.71812	FALSE	TRUE	FALSE
fdnH	0.0429379	3.0645	FALSE	FALSE	TRUE
fdnI	0.029052	-0.524109	FALSE	FALSE	TRUE
yddM	0.0315789	0.175162	FALSE	FALSE	TRUE
adhP	0.0474777	4.13559	FALSE	TRUE	FALSE
maeA	0.0535925	5.52483	FALSE	TRUE	FALSE
sra	0.0434783	3.19404	FALSE	FALSE	TRUE
bdm	0.240741	39.7642	FALSE	TRUE	FALSE
osmC	0.0648148	7.95356	FALSE	TRUE	FALSE
ddpF	0.0550162	5.84083	FALSE	TRUE	FALSE
ddpD	0.047619	4.16834	FALSE	TRUE	FALSE
ddpC	0.0512821	5.00632	FALSE	TRUE	FALSE
ddpB	0.0488759	4.4582	FALSE	TRUE	FALSE
ddpA	0.0470664	4.04007	FALSE	TRUE	FALSE
ddpX	0.04811	4.28187	FALSE	TRUE	FALSE
dosP	0.0504167	4.81019	FALSE	TRUE	FALSE
dosC	0.112798	17.3663	FALSE	TRUE	FALSE
yddW	0.0537879	5.56836	FALSE	TRUE	FALSE
gadC	0.0885417	12.7505	FALSE	TRUE	FALSE
gadB	0.127052	19.9913	FALSE	TRUE	FALSE
pqqL	0.121245	18.9281	FALSE	TRUE	FALSE
yddB	0.151285	24.3499	FALSE	TRUE	FALSE
yddA	0.125741	19.752	FALSE	TRUE	FALSE
ydeM	0.0500864	4.73503	FALSE	TRUE	FALSE
ydeN	0.110517	16.941	FALSE	TRUE	FALSE
ydeO	0.0367454	1.53352	FALSE	FALSE	TRUE
safA	0.00505051	-10.7601	TRUE	FALSE	FALSE
ydeP	0.0679825	8.61676	FALSE	TRUE	FALSE
ydeQ	0.0710383	9.2488	FALSE	TRUE	FALSE
ydeR	0.146825	23.556	FALSE	TRUE	FALSE
ydeS	0.0979284	14.5632	FALSE	TRUE	FALSE
ydeT	0.0488998	4.46369	FALSE	TRUE	FALSE
yneL	0.122549	19.1676	FALSE	TRUE	FALSE
hipA	0.0294785	-0.404229	FALSE	FALSE	TRUE
hipB	0	-173.16	TRUE	FALSE	FALSE
yneO	0.0620068	7.35817	FALSE	TRUE	FALSE
lsrK	0.0477087	4.18911	FALSE	TRUE	FALSE
lsrR	0.0230608	-2.30669	FALSE	FALSE	TRUE
lsrA	0.0436198	3.22787	FALSE	FALSE	TRUE
lsrC	0.0291545	-0.495215	FALSE	FALSE	TRUE
lsrD	0.0362538	1.40782	FALSE	FALSE	TRUE
lsrB	0.0576735	6.424	FALSE	TRUE	FALSE
lsrF	0.105023	15.9099	FALSE	TRUE	FALSE
lsrG	0.0343643	0.918128	FALSE	FALSE	TRUE
tam	0.0342556	0.889633	FALSE	FALSE	TRUE
yneE	0.0469945	4.02335	FALSE	TRUE	FALSE
uxaB	0.0358127	1.29446	FALSE	FALSE	TRUE
yneF	0.035865	1.30793	FALSE	FALSE	TRUE
yneG	0.0277778	-0.887205	FALSE	FALSE	TRUE
glsB	0.0442287	3.37296	FALSE	FALSE	TRUE
sad	0.0467963	3.97717	FALSE	TRUE	FALSE
yneJ	0.0510204	4.94714	FALSE	TRUE	FALSE
yneK	0.0878136	12.6082	FALSE	TRUE	FALSE
ydeA	0.0554156	5.92903	FALSE	TRUE	FALSE
marC	0.0495495	4.61255	FALSE	TRUE	FALSE
marR	0.0390805	2.12165	FALSE	FALSE	TRUE
marA	0.0234375	-2.1883	FALSE	FALSE	TRUE
marB	0.0410959	2.61842	FALSE	FALSE	TRUE
eamA	0.04	2.34948	FALSE	FALSE	TRUE
ydeE	0.0951178	14.0244	FALSE	TRUE	FALSE
yneM	0.0833333	11.727	FALSE	TRUE	FALSE
dgcZ	0.190797	31.2591	FALSE	TRUE	FALSE
ydeI	0.119593	18.6242	FALSE	TRUE	FALSE
ydeJ	0.100193	14.9951	FALSE	TRUE	FALSE
dcp	0.0801564	11.0956	FALSE	TRUE	FALSE
ydfG	0.0334672	0.681741	FALSE	FALSE	TRUE
rspR	0.0276565	-0.922171	FALSE	FALSE	TRUE
ydfZ	0.0490196	4.4912	FALSE	TRUE	FALSE
ydfI	0.0479124	4.23623	FALSE	TRUE	FALSE
ydfJ	0.130848	20.6819	FALSE	TRUE	FALSE
ydfK	0.0982906	14.6324	FALSE	TRUE	FALSE
pinQ	0.0795262	10.9696	FALSE	TRUE	FALSE
tfaQ	0.0954861	14.0952	FALSE	TRUE	FALSE
stfQ	0.046729	3.96149	FALSE	TRUE	FALSE
nohQ	0.0511364	4.97338	FALSE	TRUE	FALSE
ynfO	0.034188	0.871896	FALSE	FALSE	TRUE
ydfO	0.0121654	-6.37257	TRUE	FALSE	FALSE
gnsB	0.0229885	-2.32953	FALSE	FALSE	TRUE
ynfN	0.0192308	-3.57382	FALSE	FALSE	TRUE
cspI	0.0140845	-5.52942	TRUE	FALSE	FALSE
rzpQ	0.0542169	5.66374	FALSE	TRUE	FALSE
rzoQ	0.0588235	6.67386	FALSE	TRUE	FALSE
rrrQ	0.0337079	0.745418	FALSE	FALSE	TRUE
ydfR	0.0480769	4.27424	FALSE	TRUE	FALSE
essQ	0.0462963	3.86045	FALSE	TRUE	FALSE
cspB	0.0694444	8.92005	FALSE	TRUE	FALSE
cspF	0.103286	15.582	FALSE	TRUE	FALSE
quuQ	0.0796813	11.0006	FALSE	TRUE	FALSE
ydfU	0.0504762	4.82371	FALSE	TRUE	FALSE
rem	0.0753968	10.1384	FALSE	TRUE	FALSE
hokD	0.0512821	5.00632	FALSE	TRUE	FALSE
relE	0.0451389	3.58853	FALSE	FALSE	TRUE
relB	0.0125	-6.2196	TRUE	FALSE	FALSE
ydfV	0.120915	18.8676	FALSE	TRUE	FALSE
flxA	0.111111	17.0519	FALSE	TRUE	FALSE
intK	0.0874317	12.5335	FALSE	TRUE	FALSE
ydfX	0.0537634	5.56292	FALSE	TRUE	FALSE
dicC	0.04329	3.14899	FALSE	FALSE	TRUE
dicA	0	-173.16	TRUE	FALSE	FALSE
ydfA	0.0769231	10.4469	FALSE	TRUE	FALSE
ydfB	0.0310078	0.0193476	FALSE	FALSE	TRUE
ydfC	0.0776256	10.5884	FALSE	TRUE	FALSE
dicB	0.10582	16.0602	FALSE	TRUE	FALSE
ydfD	0.130208	20.5657	FALSE	TRUE	FALSE
ydfE	0.0980392	14.5844	FALSE	TRUE	FALSE
insD1	0.255411	42.2282	FALSE	TRUE	FALSE
intQ	0.159758	25.8493	FALSE	TRUE	FALSE
rspB	0.111765	17.1738	FALSE	TRUE	FALSE
rspA	0.0584362	6.58987	FALSE	TRUE	FALSE
ynfA	0.0336391	0.727255	FALSE	FALSE	TRUE
ynfB	0.0672515	8.46446	FALSE	TRUE	FALSE
speG	0.176471	28.7767	FALSE	TRUE	FALSE
ynfC	0.118143	18.357	FALSE	TRUE	FALSE
ynfD	0.0980392	14.5844	FALSE	TRUE	FALSE
ynfE	0.0424392	2.94445	FALSE	FALSE	TRUE
ynfF	0.054868	5.80806	FALSE	TRUE	FALSE
ynfG	0.0291262	-0.503187	FALSE	FALSE	TRUE
ynfH	0.0432749	3.14535	FALSE	FALSE	TRUE
dmsD	0.0341463	0.860944	FALSE	FALSE	TRUE
clcB	0.0397772	2.29447	FALSE	FALSE	TRUE
ynfK	0.0574713	6.3799	FALSE	TRUE	FALSE
mlc	0.0630631	7.583	FALSE	TRUE	FALSE
ynfL	0.0436242	3.22891	FALSE	FALSE	TRUE
ynfM	0.0582137	6.54155	FALSE	TRUE	FALSE
asr	0.0582524	6.54996	FALSE	TRUE	FALSE
ydgU	0.0595238	6.82531	FALSE	TRUE	FALSE
ydgD	0.0316302	0.189074	FALSE	FALSE	TRUE
mdtI	0.0424242	2.94084	FALSE	FALSE	TRUE
mdtJ	0.147541	23.6836	FALSE	TRUE	FALSE
tqsA	0.0898551	13.0065	FALSE	TRUE	FALSE
pntB	0.0424766	2.95347	FALSE	FALSE	TRUE
pntA	0.0443575	3.40356	FALSE	FALSE	TRUE
ydgH	0.0582011	6.5388	FALSE	TRUE	FALSE
ydgI	0.0491685	4.52533	FALSE	TRUE	FALSE
folM	0.0580913	6.51494	FALSE	TRUE	FALSE
ydgC	0.0595238	6.82531	FALSE	TRUE	FALSE
rstA	0.0541667	5.65259	FALSE	TRUE	FALSE
rstB	0.0384025	1.95233	FALSE	FALSE	TRUE
tus	0.0569892	6.27462	FALSE	TRUE	FALSE
fumC	0.042735	3.01574	FALSE	FALSE	TRUE
fumA	0.0346084	0.982008	FALSE	FALSE	TRUE
manA	0.0382653	1.91794	FALSE	FALSE	TRUE
ydgA	0.0390987	2.12619	FALSE	FALSE	TRUE
uidC	0.0805687	11.1778	FALSE	TRUE	FALSE
uidB	0.0574964	6.38538	FALSE	TRUE	FALSE
uidA	0.044702	3.48525	FALSE	FALSE	TRUE
uidR	0.0524535	5.27013	FALSE	TRUE	FALSE
hdhA	0.130208	20.5657	FALSE	TRUE	FALSE
malI	0.05345	5.49306	FALSE	TRUE	FALSE
malX	0.04457	3.45398	FALSE	FALSE	TRUE
malY	0.0502984	4.78329	FALSE	TRUE	FALSE
add	0.0499002	4.69261	FALSE	TRUE	FALSE
ydgJ	0.0518732	5.13969	FALSE	TRUE	FALSE
blr	0.333333	55.1357	FALSE	TRUE	FALSE
cnu	0.24537	40.5432	FALSE	TRUE	FALSE
ydgK	0.179138	29.2407	FALSE	TRUE	FALSE
rsxA	0.0584192	6.58619	FALSE	TRUE	FALSE
rsxB	0.0639033	7.76109	FALSE	TRUE	FALSE
rsxC	0.048583	4.39089	FALSE	TRUE	FALSE
rsxD	0.0547687	5.78607	FALSE	TRUE	FALSE
rsxG	0.0338164	0.774079	FALSE	FALSE	TRUE
rsxE	0.0416667	2.75742	FALSE	FALSE	TRUE
nth	0.0487421	4.42748	FALSE	TRUE	FALSE
dtpA	0.0425815	2.97876	FALSE	FALSE	TRUE
gstA	0.0429043	3.05644	FALSE	FALSE	TRUE
pdxY	0.0509259	4.92574	FALSE	TRUE	FALSE
tyrS	0	-173.16	TRUE	FALSE	FALSE
pdxH	0.00761035	-8.82969	TRUE	FALSE	FALSE
mliC	0.030303	-0.174651	FALSE	FALSE	TRUE
anmK	0.0504505	4.81786	FALSE	TRUE	FALSE
slyB	0.0534188	5.48611	FALSE	TRUE	FALSE
slyA	0.0643678	7.85927	FALSE	TRUE	FALSE
ydhI	0.07173	9.39088	FALSE	TRUE	FALSE
ydhJ	0.037296	1.6735	FALSE	FALSE	TRUE
ydhK	0.0372578	1.66382	FALSE	FALSE	TRUE
sodC	0.0363985	1.44489	FALSE	FALSE	TRUE
ydhF	0.0523969	5.25743	FALSE	TRUE	FALSE
ydhL	0.0125	-6.2196	TRUE	FALSE	FALSE
nemR	0.055	5.83725	FALSE	TRUE	FALSE
nemA	0.0591985	6.75503	FALSE	TRUE	FALSE
gloA	0.0612745	7.20167	FALSE	TRUE	FALSE
rnt	0.00462963	-11.1511	TRUE	FALSE	FALSE
lhr	0.0413689	2.68498	FALSE	FALSE	TRUE
grxD	0.0431034	3.10426	FALSE	FALSE	TRUE
mepH	0.0343137	0.904881	FALSE	FALSE	TRUE
sodB	0.04811	4.28187	FALSE	TRUE	FALSE
ydhP	0.0435897	3.22069	FALSE	FALSE	TRUE
ynhF	0.0333333	0.646237	FALSE	FALSE	TRUE
purR	0.0350877	1.1069	FALSE	FALSE	TRUE
ydhB	0.0321543	0.330879	FALSE	FALSE	TRUE
ydhC	0.0528053	5.34898	FALSE	TRUE	FALSE
cfa	0.0722367	9.49476	FALSE	TRUE	FALSE
ribC	0.00311526	-12.8698	TRUE	FALSE	FALSE
mdtK	0.058952	6.70168	FALSE	TRUE	FALSE
ydhQ	0.0477327	4.19466	FALSE	TRUE	FALSE
ydhR	0.0261438	-1.3645	FALSE	FALSE	TRUE
ydhS	0.047352	4.10643	FALSE	TRUE	FALSE
ydhT	0.0381304	1.88406	FALSE	FALSE	TRUE
ydhU	0.0470738	4.04178	FALSE	TRUE	FALSE
ydhX	0.0269058	-1.14019	FALSE	FALSE	TRUE
ydhW	0.0354938	1.21216	FALSE	FALSE	TRUE
ydhV	0.0565858	6.18631	FALSE	TRUE	FALSE
ydhY	0.15949	25.8019	FALSE	TRUE	FALSE
ydhZ	0.2	32.8423	FALSE	TRUE	FALSE
pykF	0.0403397	2.43314	FALSE	FALSE	TRUE
lpp	0.0464135	3.88785	FALSE	TRUE	FALSE
ldtE	0.0666667	8.34231	FALSE	TRUE	FALSE
sufE	0.057554	6.39794	FALSE	TRUE	FALSE
sufS	0.0589681	6.70516	FALSE	TRUE	FALSE
sufD	0.0573899	6.36216	FALSE	TRUE	FALSE
sufC	0.0455154	3.67725	FALSE	TRUE	FALSE
sufB	0.0450269	3.56208	FALSE	FALSE	TRUE
sufA	0.0271003	-1.08344	FALSE	FALSE	TRUE
ydiH	0.021164	-2.91877	FALSE	FALSE	TRUE
menI	0.0364963	1.46993	FALSE	FALSE	TRUE
ydiJ	0.0356559	1.25402	FALSE	FALSE	TRUE
ydiK	0.0539084	5.59517	FALSE	TRUE	FALSE
ydiL	0.154062	24.8424	FALSE	TRUE	FALSE
ydiM	0.139918	22.3195	FALSE	TRUE	FALSE
ydiN	0.0908373	13.1974	FALSE	TRUE	FALSE
ydiB	0.0761246	10.2857	FALSE	TRUE	FALSE
aroD	0.0671937	8.45241	FALSE	TRUE	FALSE
ydiF	0.111529	17.1298	FALSE	TRUE	FALSE
ydiO	0.0807292	11.2098	FALSE	TRUE	FALSE
ydiP	0.115132	17.7997	FALSE	TRUE	FALSE
ydiQ	0.054902	5.81557	FALSE	TRUE	FALSE
ydiR	0.0479233	4.23875	FALSE	TRUE	FALSE
ydiS	0.0364341	1.45401	FALSE	FALSE	TRUE
ydiT	0.0578231	6.45659	FALSE	TRUE	FALSE
fadK	0.0771099	10.4845	FALSE	TRUE	FALSE
ppsA	0.0706179	9.16229	FALSE	TRUE	FALSE
ppsR	0.0515588	5.06881	FALSE	TRUE	FALSE
aroH	0.0286533	-0.636912	FALSE	FALSE	TRUE
ydiE	0	-173.16	TRUE	FALSE	FALSE
ydiU	0.0361865	1.39057	FALSE	FALSE	TRUE
ydiV	0.107843	16.4404	FALSE	TRUE	FALSE
nlpC	0.101075	15.1629	FALSE	TRUE	FALSE
btuD	0.0493333	4.56309	FALSE	TRUE	FALSE
btuE	0.0398551	2.3137	FALSE	FALSE	TRUE
btuC	0.0428135	3.0346	FALSE	FALSE	TRUE
ihfA	0.0566667	6.20402	FALSE	TRUE	FALSE
pheT	0	-173.16	TRUE	FALSE	FALSE
pheS	0.00203252	-14.6384	TRUE	FALSE	FALSE
pheM	0	-173.16	TRUE	FALSE	FALSE
rplT	0	-173.16	TRUE	FALSE	FALSE
rpmI	0	-173.16	TRUE	FALSE	FALSE
infC	0.00184162	-15.0378	TRUE	FALSE	FALSE
thrS	0	-173.16	TRUE	FALSE	FALSE
arpB	0.10673	16.2313	FALSE	TRUE	FALSE
yniD	0.240741	39.7642	FALSE	TRUE	FALSE
ydiY	0.123847	19.4056	FALSE	TRUE	FALSE
pfkB	0.072043	9.45507	FALSE	TRUE	FALSE
ydiZ	0.0412371	2.65288	FALSE	FALSE	TRUE
yniA	0.0731707	9.68572	FALSE	TRUE	FALSE
yniB	0.0875233	12.5514	FALSE	TRUE	FALSE
yniC	0.0732436	9.7006	FALSE	TRUE	FALSE
ydjM	0.071066	9.25451	FALSE	TRUE	FALSE
ydjN	0.0783046	10.7248	FALSE	TRUE	FALSE
ydjO	0.0497512	4.65862	FALSE	TRUE	FALSE
cedA	0.131687	20.8341	FALSE	TRUE	FALSE
katE	0.0437666	3.26291	FALSE	FALSE	TRUE
chbG	0.0586667	6.63987	FALSE	TRUE	FALSE
chbF	0.145602	23.3377	FALSE	TRUE	FALSE
chbR	0.112693	17.3467	FALSE	TRUE	FALSE
chbA	0.11396	17.5823	FALSE	TRUE	FALSE
chbC	0.138337	22.0353	FALSE	TRUE	FALSE
chbB	0.0903427	13.1013	FALSE	TRUE	FALSE
osmE	0.100295	15.0145	FALSE	TRUE	FALSE
nadE	0	-173.16	TRUE	FALSE	FALSE
cho	0.0416667	2.75742	FALSE	FALSE	TRUE
ves	0.0277778	-0.887205	FALSE	FALSE	TRUE
spy	0.090535	13.1387	FALSE	TRUE	FALSE
astE	0.0773994	10.5428	FALSE	TRUE	FALSE
astB	0.0349702	1.07635	FALSE	FALSE	TRUE
astD	0.0439486	3.30631	FALSE	FALSE	TRUE
astA	0.0328502	0.517607	FALSE	FALSE	TRUE
astC	0.041769	2.78228	FALSE	FALSE	TRUE
xthA	0.0359356	1.3261	FALSE	FALSE	TRUE
ydjX	0.105485	15.9971	FALSE	TRUE	FALSE
ydjY	0.0634218	7.65912	FALSE	TRUE	FALSE
ydjZ	0.049435	4.58636	FALSE	TRUE	FALSE
ynjA	0.0418944	2.81268	FALSE	FALSE	TRUE
ynjB	0.0428449	3.04216	FALSE	FALSE	TRUE
ynjC	0.0488281	4.44724	FALSE	TRUE	FALSE
ynjD	0.0474006	4.1177	FALSE	TRUE	FALSE
ynjE	0.0405199	2.4774	FALSE	FALSE	TRUE
ynjF	0.037037	1.60776	FALSE	FALSE	TRUE
nudG	0.0441176	3.34655	FALSE	FALSE	TRUE
ynjH	0.117216	18.1857	FALSE	TRUE	FALSE
gdhA	0.0372024	1.64975	FALSE	FALSE	TRUE
ynjI	0.14025	22.3791	FALSE	TRUE	FALSE
topB	0.0438328	3.27871	FALSE	FALSE	TRUE
selD	0.045977	3.78567	FALSE	TRUE	FALSE
ydjA	0.0434783	3.19404	FALSE	FALSE	TRUE
sppA	0.0592353	6.76298	FALSE	TRUE	FALSE
ansA	0.0501475	4.74896	FALSE	TRUE	FALSE
pncA	0.0950156	14.0047	FALSE	TRUE	FALSE
ydjE	0.14128	22.5641	FALSE	TRUE	FALSE
ydjF	0.14888	23.9222	FALSE	TRUE	FALSE
ydjG	0.108053	16.4798	FALSE	TRUE	FALSE
ydjH	0.0917722	13.3787	FALSE	TRUE	FALSE
ydjI	0.143369	22.9384	FALSE	TRUE	FALSE
ydjJ	0.14751	23.678	FALSE	TRUE	FALSE
ydjK	0.115942	17.9499	FALSE	TRUE	FALSE
ydjL	0.0389972	2.10092	FALSE	FALSE	TRUE
yeaC	0.047619	4.16834	FALSE	TRUE	FALSE
msrB	0.0458937	3.76614	FALSE	TRUE	FALSE
gapA	0	-173.16	TRUE	FALSE	FALSE
yeaD	0.0361582	1.38331	FALSE	FALSE	TRUE
yeaE	0.0432749	3.14535	FALSE	FALSE	TRUE
mipA	0.0789826	10.8608	FALSE	TRUE	FALSE
yeaG	0.0403101	2.42585	FALSE	FALSE	TRUE
yeaH	0.05919	6.75319	FALSE	TRUE	FALSE
yeaI	0.0542005	5.66011	FALSE	TRUE	FALSE
yeaJ	0.105969	16.0882	FALSE	TRUE	FALSE
yeaK	0.0575397	6.39483	FALSE	TRUE	FALSE
yoaI	0.047619	4.16834	FALSE	TRUE	FALSE
yeaL	0.0357942	1.28969	FALSE	FALSE	TRUE
yeaM	0.0705596	9.15028	FALSE	TRUE	FALSE
yeaN	0.0558376	6.02198	FALSE	TRUE	FALSE
yeaO	0.045977	3.78567	FALSE	TRUE	FALSE
yoaF	0.0588235	6.67386	FALSE	TRUE	FALSE
yeaP	0.128655	20.2833	FALSE	TRUE	FALSE
yoaK	0.10101	15.1505	FALSE	TRUE	FALSE
yoaJ	0.28	46.3309	FALSE	TRUE	FALSE
yeaQ	0.124498	19.5247	FALSE	TRUE	FALSE
yoaG	0.114754	17.7297	FALSE	TRUE	FALSE
yeaR	0.15	24.1214	FALSE	TRUE	FALSE
leuE	0.1518	24.4412	FALSE	TRUE	FALSE
dmlR	0.107143	16.309	FALSE	TRUE	FALSE
dmlA	0.0635359	7.6833	FALSE	TRUE	FALSE
yeaV	0.0719225	9.43038	FALSE	TRUE	FALSE
yeaW	0.04	2.34948	FALSE	FALSE	TRUE
yeaX	0.0434783	3.19404	FALSE	FALSE	TRUE
rnd	0.0434397	3.18482	FALSE	FALSE	TRUE
fadD	0.0480427	4.26634	FALSE	TRUE	FALSE
yeaY	0.056701	6.21155	FALSE	TRUE	FALSE
tsaB	0.00287356	-13.2099	TRUE	FALSE	FALSE
yoaA	0.0518053	5.1244	FALSE	TRUE	FALSE
yoaB	0.182609	29.8431	FALSE	TRUE	FALSE
yoaC	0.216667	35.6898	FALSE	TRUE	FALSE
yoaH	0.1	14.9584	FALSE	TRUE	FALSE
pabB	0.0447871	3.50539	FALSE	FALSE	TRUE
nudL	0.0466321	3.9389	FALSE	TRUE	FALSE
sdaA	0.0586081	6.62716	FALSE	TRUE	FALSE
yoaD	0.0393996	2.20095	FALSE	FALSE	TRUE
yoaE	0.0475273	4.14708	FALSE	TRUE	FALSE
manX	0.063786	7.73627	FALSE	TRUE	FALSE
manY	0.0811486	11.2934	FALSE	TRUE	FALSE
manZ	0.0622066	7.40078	FALSE	TRUE	FALSE
yobD	0.111111	17.0519	FALSE	TRUE	FALSE
mntP	0.0493827	4.57439	FALSE	TRUE	FALSE
rlmA	0.0333333	0.646237	FALSE	FALSE	TRUE
cspC	0.147619	23.6975	FALSE	TRUE	FALSE
yobF	0.256944	42.485	FALSE	TRUE	FALSE
yebO	0.0729167	9.63383	FALSE	TRUE	FALSE
mgrB	0.0486111	4.39735	FALSE	TRUE	FALSE
yobH	0.1375	21.8846	FALSE	TRUE	FALSE
kdgR	0.0542929	5.68062	FALSE	TRUE	FALSE
yebQ	0.0378457	1.81243	FALSE	FALSE	TRUE
htpX	0.0498866	4.68951	FALSE	TRUE	FALSE
prc	0.0590532	6.72359	FALSE	TRUE	FALSE
proQ	0.0414878	2.71395	FALSE	FALSE	TRUE
msrC	0.064257	7.83587	FALSE	TRUE	FALSE
yebS	0.055296	5.90262	FALSE	TRUE	FALSE
yebT	0.0690964	8.84801	FALSE	TRUE	FALSE
rsmF	0.0354167	1.1922	FALSE	FALSE	TRUE
yebV	0.0675105	8.51849	FALSE	TRUE	FALSE
yebW	0.0364583	1.46021	FALSE	FALSE	TRUE
pphA	0.0700152	9.03801	FALSE	TRUE	FALSE
yebY	0.0701754	9.07107	FALSE	TRUE	FALSE
yebZ	0.0607102	7.0807	FALSE	TRUE	FALSE
yobA	0.0773333	10.5295	FALSE	TRUE	FALSE
holE	0.04329	3.14899	FALSE	FALSE	TRUE
yobB	0.0745814	9.97299	FALSE	TRUE	FALSE
exoX	0.0633484	7.64356	FALSE	TRUE	FALSE
ptrB	0.0528869	5.36727	FALSE	TRUE	FALSE
yebE	0.0439394	3.30412	FALSE	FALSE	TRUE
yebF	0.0392157	2.15528	FALSE	FALSE	TRUE
yebG	0.0446735	3.47851	FALSE	FALSE	TRUE
purT	0.0636132	7.69968	FALSE	TRUE	FALSE
eda	0.0514019	5.0334	FALSE	TRUE	FALSE
edd	0.0673289	8.48062	FALSE	TRUE	FALSE
zwf	0.0121951	-6.35889	TRUE	FALSE	FALSE
yebK	0.0609195	7.12561	FALSE	TRUE	FALSE
pykA	0.0672211	8.45812	FALSE	TRUE	FALSE
lpxM	0.0514403	5.04208	FALSE	TRUE	FALSE
mepM	0.0634921	7.67401	FALSE	TRUE	FALSE
znuA	0.0364416	1.45592	FALSE	FALSE	TRUE
znuC	0.0608466	7.10996	FALSE	TRUE	FALSE
znuB	0.0636132	7.69968	FALSE	TRUE	FALSE
ruvB	0.0425321	2.96686	FALSE	FALSE	TRUE
ruvA	0.0473856	4.11422	FALSE	TRUE	FALSE
yobI	0	-173.16	TRUE	FALSE	FALSE
yebB	0.129353	20.4103	FALSE	TRUE	FALSE
ruvC	0.0478927	4.23168	FALSE	TRUE	FALSE
yebC	0.0647773	7.94566	FALSE	TRUE	FALSE
nudB	0.0353201	1.16719	FALSE	FALSE	TRUE
aspS	0.00394811	-11.8531	TRUE	FALSE	FALSE
yecD	0.0652557	8.04639	FALSE	TRUE	FALSE
yecE	0.100122	14.9816	FALSE	TRUE	FALSE
yecN	0.10101	15.1505	FALSE	TRUE	FALSE
cmoA	0.0430108	3.08201	FALSE	FALSE	TRUE
cmoB	0.0545267	5.73249	FALSE	TRUE	FALSE
torZ	0.0485597	4.38552	FALSE	TRUE	FALSE
torY	0.0926431	13.5472	FALSE	TRUE	FALSE
cutC	0.0481928	4.30098	FALSE	TRUE	FALSE
yecM	0.037037	1.60776	FALSE	FALSE	TRUE
argS	0	-173.16	TRUE	FALSE	FALSE
yecT	0.177914	29.0279	FALSE	TRUE	FALSE
flhE	0.0203562	-3.18831	FALSE	FALSE	TRUE
flhA	0.0500241	4.72084	FALSE	TRUE	FALSE
flhB	0.048738	4.42654	FALSE	TRUE	FALSE
cheZ	0.0635659	7.68966	FALSE	TRUE	FALSE
cheY	0.025641	-1.51423	FALSE	FALSE	TRUE
cheB	0.0390476	2.11347	FALSE	FALSE	TRUE
cheR	0.0406504	2.50942	FALSE	FALSE	TRUE
tap	0.0461923	3.8361	FALSE	TRUE	FALSE
tar	0.0559567	6.04819	FALSE	TRUE	FALSE
cheW	0.0575397	6.39483	FALSE	TRUE	FALSE
cheA	0.0396947	2.27405	FALSE	FALSE	TRUE
motB	0.0528587	5.36094	FALSE	TRUE	FALSE
motA	0.0371622	1.63955	FALSE	FALSE	TRUE
flhC	0.0759931	10.2591	FALSE	TRUE	FALSE
flhD	0.139601	22.2626	FALSE	TRUE	FALSE
insB1	0.285714	47.28	FALSE	TRUE	FALSE
insA	0.242754	40.1031	FALSE	TRUE	FALSE
uspC	0.265734	43.9545	FALSE	TRUE	FALSE
otsA	0.125614	19.7288	FALSE	TRUE	FALSE
otsB	0.0724095	9.53012	FALSE	TRUE	FALSE
araH	0.0496454	4.63445	FALSE	TRUE	FALSE
araG	0.0640264	7.78713	FALSE	TRUE	FALSE
araF	0.0585859	6.62234	FALSE	TRUE	FALSE
ftnB	0.123016	19.2533	FALSE	TRUE	FALSE
yecJ	0.0396825	2.27105	FALSE	FALSE	TRUE
azuC	0	-173.16	TRUE	FALSE	FALSE
yecR	0.123457	19.3341	FALSE	TRUE	FALSE
ftnA	0.271084	44.8469	FALSE	TRUE	FALSE
yecH	0.0666667	8.34231	FALSE	TRUE	FALSE
tyrP	0.0618812	7.33136	FALSE	TRUE	FALSE
yecA	0.0645646	7.90079	FALSE	TRUE	FALSE
pgsA	0	-173.16	TRUE	FALSE	FALSE
uvrC	0.0540098	5.61773	FALSE	TRUE	FALSE
uvrY	0.0974125	14.4646	FALSE	TRUE	FALSE
yecF	0.2	32.8423	FALSE	TRUE	FALSE
sdiA	0.157676	25.4819	FALSE	TRUE	FALSE
yecC	0.0717131	9.38743	FALSE	TRUE	FALSE
yecS	0.0553064	5.90494	FALSE	TRUE	FALSE
dcyD	0.0557244	5.99708	FALSE	TRUE	FALSE
fliY	0.0636704	7.7118	FALSE	TRUE	FALSE
fliZ	0.0996377	14.8894	FALSE	TRUE	FALSE
fliA	0.0666667	8.34231	FALSE	TRUE	FALSE
fliC	0.0828323	11.6278	FALSE	TRUE	FALSE
fliD	0.0575693	6.40128	FALSE	TRUE	FALSE
fliS	0.0681265	8.64672	FALSE	TRUE	FALSE
fliT	0.0710383	9.2488	FALSE	TRUE	FALSE
amyA	0.0698925	9.01266	FALSE	TRUE	FALSE
yedD	0.0869565	12.4404	FALSE	TRUE	FALSE
yedE	0.0646766	7.92442	FALSE	TRUE	FALSE
yedF	0.111111	17.0519	FALSE	TRUE	FALSE
yedK	0.0597907	6.88289	FALSE	TRUE	FALSE
yedL	0.189583	31.0497	FALSE	TRUE	FALSE
yedN	0.0373333	1.68296	FALSE	FALSE	TRUE
intG	0.271605	44.9337	FALSE	TRUE	FALSE
fliE	0.0730159	9.6541	FALSE	TRUE	FALSE
fliF	0.053044	5.4024	FALSE	TRUE	FALSE
fliG	0.0532129	5.44013	FALSE	TRUE	FALSE
fliH	0.0582242	6.54382	FALSE	TRUE	FALSE
fliI	0.0676856	8.55496	FALSE	TRUE	FALSE
fliJ	0.0563063	6.125	FALSE	TRUE	FALSE
fliK	0.0647163	7.93279	FALSE	TRUE	FALSE
fliL	0.0580645	6.50912	FALSE	TRUE	FALSE
fliM	0.0597015	6.86365	FALSE	TRUE	FALSE
fliN	0.0386473	2.01362	FALSE	FALSE	TRUE
fliO	0.057377	6.35935	FALSE	TRUE	FALSE
fliP	0.0569106	6.25741	FALSE	TRUE	FALSE
fliQ	0.0777778	10.619	FALSE	TRUE	FALSE
fliR	0.06743	8.50171	FALSE	TRUE	FALSE
rcsA	0.102564	15.4453	FALSE	TRUE	FALSE
dsrB	0.0899471	13.0244	FALSE	TRUE	FALSE
yodD	0.0657895	8.15853	FALSE	TRUE	FALSE
yedP	0.0477941	4.20887	FALSE	TRUE	FALSE
yedQ	0.0761062	10.282	FALSE	TRUE	FALSE
yodC	0.0983607	14.6458	FALSE	TRUE	FALSE
yedI	0.077342	10.5313	FALSE	TRUE	FALSE
yedA	0.0846906	11.995	FALSE	TRUE	FALSE
vsr	0.0573248	6.34795	FALSE	TRUE	FALSE
dcm	0.0479211	4.23823	FALSE	TRUE	FALSE
yedJ	0.0402299	2.40612	FALSE	FALSE	TRUE
yedR	0.0928962	13.5962	FALSE	TRUE	FALSE
yedS	0.106365	16.1628	FALSE	TRUE	FALSE
hchA	0.14554	23.3265	FALSE	TRUE	FALSE
yedV	0.142752	22.8279	FALSE	TRUE	FALSE
yedW	0.212798	35.0309	FALSE	TRUE	FALSE
hiuH	0.115942	17.9499	FALSE	TRUE	FALSE
yedY	0.0646766	7.92442	FALSE	TRUE	FALSE
yedZ	0.0849057	12.0374	FALSE	TRUE	FALSE
zinT	0.0906298	13.1571	FALSE	TRUE	FALSE
yodB	0.20339	33.4234	FALSE	TRUE	FALSE
mtfA	0.0576441	6.41759	FALSE	TRUE	FALSE
yeeJ	0.104281	15.7701	FALSE	TRUE	FALSE
yeeL	0.131054	20.7193	FALSE	TRUE	FALSE
shiA	0.0911162	13.2515	FALSE	TRUE	FALSE
amn	0.116151	17.9887	FALSE	TRUE	FALSE
yeeN	0.158996	25.7148	FALSE	TRUE	FALSE
yeeO	0.108199	16.5072	FALSE	TRUE	FALSE
cbl	0.0914826	13.3226	FALSE	TRUE	FALSE
nac	0.104575	15.8255	FALSE	TRUE	FALSE
ldtA	0.0750268	10.0634	FALSE	TRUE	FALSE
cobT	0.0685185	8.72816	FALSE	TRUE	FALSE
cobS	0.063172	7.60614	FALSE	TRUE	FALSE
cobU	0.120879	18.8609	FALSE	TRUE	FALSE
yeeH	0.0689655	8.82088	FALSE	TRUE	FALSE
insH1	0.224189	36.9674	FALSE	TRUE	FALSE
yoeG	0.217228	35.7853	FALSE	TRUE	FALSE
yoeH	0.194969	31.9778	FALSE	TRUE	FALSE
yoeA	0.0992063	14.8072	FALSE	TRUE	FALSE
insD1	0.280353	46.3896	FALSE	TRUE	FALSE
insC1	0.297814	49.2848	FALSE	TRUE	FALSE
yeeP	0.0978261	14.5437	FALSE	TRUE	FALSE
flu	0.0935897	13.7301	FALSE	TRUE	FALSE
yeeR	0.0593607	6.79009	FALSE	TRUE	FALSE
yeeS	0.098434	14.6598	FALSE	TRUE	FALSE
yeeT	0.0945946	13.9237	FALSE	TRUE	FALSE
cbeA	0.154472	24.915	FALSE	TRUE	FALSE
cbtA	0.0773333	10.5295	FALSE	TRUE	FALSE
yeeW	0.0833333	11.727	FALSE	TRUE	FALSE
yoeD	0.131783	20.8515	FALSE	TRUE	FALSE
yoeF	0.0806452	11.1931	FALSE	TRUE	FALSE
yeeX	0.0636364	7.70458	FALSE	TRUE	FALSE
yeeA	0.0830973	11.6802	FALSE	TRUE	FALSE
sbmC	0.0970464	14.3945	FALSE	TRUE	FALSE
dacD	0.0856898	12.1918	FALSE	TRUE	FALSE
sbcB	0.070028	9.04065	FALSE	TRUE	FALSE
yeeD	0.0745614	9.96892	FALSE	TRUE	FALSE
yeeE	0.150142	24.1466	FALSE	TRUE	FALSE
plaP	0.0912436	13.2762	FALSE	TRUE	FALSE
yoeI	0.0634921	7.67401	FALSE	TRUE	FALSE
[truncated: 2,321 more rows]

## Sheet: S1C
Supplemental Data S1C. Predicted essentiality of genes in strain DRH856 (MG1655 Dtig::cat)
Gene_name	Insertion_index_score	Log_likelihood	Essential	Non-essential	Unclear
thrL	0.0454545	36.7663	FALSE	TRUE	FALSE
thrA	0.0146163	9.88386	FALSE	TRUE	FALSE
thrB	0.0117899	7.22581	FALSE	TRUE	FALSE
thrC	0.01554	10.7369	FALSE	TRUE	FALSE
yaaX	0.020202	14.9599	FALSE	TRUE	FALSE
yaaA	0.016731	11.8277	FALSE	TRUE	FALSE
yaaJ	0.0146751	9.9383	FALSE	TRUE	FALSE
talB	0.0178197	12.817	FALSE	TRUE	FALSE
mog	0.0170068	12.0789	FALSE	TRUE	FALSE
satP	0.0123457	7.75513	FALSE	TRUE	FALSE
yaaW	0.0154062	10.6137	FALSE	TRUE	FALSE
yaaI	0.0222222	16.7577	FALSE	TRUE	FALSE
dnaK	0.00156495	-4.56504	TRUE	FALSE	FALSE
dnaJ	0	-175.484	TRUE	FALSE	FALSE
insL1	0.0296496	23.2588	FALSE	TRUE	FALSE
mokC	0.047619	38.5951	FALSE	TRUE	FALSE
hokC	0.0196078	14.428	FALSE	TRUE	FALSE
nhaA	0.0119966	7.42306	FALSE	TRUE	FALSE
nhaR	0.01766	12.6723	FALSE	TRUE	FALSE
insB1	0.0753968	61.8248	FALSE	TRUE	FALSE
insA	0.0615942	50.3279	FALSE	TRUE	FALSE
rpsT	0	-175.484	TRUE	FALSE	FALSE
yaaY	0.0228311	17.2966	FALSE	TRUE	FALSE
ribF	0	-175.484	TRUE	FALSE	FALSE
ileS	0	-175.484	TRUE	FALSE	FALSE
lspA	0	-175.484	TRUE	FALSE	FALSE
fkpB	0.0111111	6.57396	FALSE	TRUE	FALSE
ispH	0.00210305	-3.6131	TRUE	FALSE	FALSE
rihC	0.00874317	4.24263	FALSE	TRUE	FALSE
dapB	0	-175.484	TRUE	FALSE	FALSE
carA	0.0104439	5.92685	FALSE	TRUE	FALSE
carB	0.0139665	9.27961	FALSE	TRUE	FALSE
caiF	0.0681818	55.824	FALSE	TRUE	FALSE
caiE	0.0118443	7.27779	FALSE	TRUE	FALSE
caiD	0.0267176	20.7094	FALSE	TRUE	FALSE
caiC	0.0186615	13.5774	FALSE	TRUE	FALSE
caiB	0.0131363	8.50208	FALSE	TRUE	FALSE
caiA	0.0122485	7.66281	FALSE	TRUE	FALSE
caiT	0.0244224	18.6993	FALSE	TRUE	FALSE
fixA	0.0285344	22.2913	FALSE	TRUE	FALSE
fixB	0.00955414	5.05265	FALSE	TRUE	FALSE
fixC	0.010878	6.34865	FALSE	TRUE	FALSE
fixX	0.0104167	5.90032	FALSE	TRUE	FALSE
yaaU	0.018018	12.9964	FALSE	TRUE	FALSE
kefF	0.0169492	12.0265	FALSE	TRUE	FALSE
kefC	0.0187869	13.6903	FALSE	TRUE	FALSE
folA	0	-175.484	TRUE	FALSE	FALSE
apaH	0.0130486	8.4196	FALSE	TRUE	FALSE
apaG	0.00793651	3.4219	FALSE	FALSE	TRUE
rsmA	0.0145985	9.86737	FALSE	TRUE	FALSE
pdxA	0.0121212	7.54178	FALSE	TRUE	FALSE
surA	0.00543901	0.743959	FALSE	FALSE	TRUE
lptD	0.000849257	-6.21319	TRUE	FALSE	FALSE
djlA	0.0232843	17.6969	FALSE	TRUE	FALSE
yabP	0.349442	123.5	FALSE	TRUE	FALSE
rluA	0.0181818	13.1445	FALSE	TRUE	FALSE
rapA	0.0134159	8.76469	FALSE	TRUE	FALSE
polB	0.0144558	9.73492	FALSE	TRUE	FALSE
araD	0.0100575	5.5489	FALSE	TRUE	FALSE
araA	0.0106454	6.12299	FALSE	TRUE	FALSE
araB	0.0111699	6.63066	FALSE	TRUE	FALSE
araC	0.0113766	6.82961	FALSE	TRUE	FALSE
yabI	0.0117647	7.2017	FALSE	TRUE	FALSE
thiQ	0.0100143	5.50652	FALSE	TRUE	FALSE
thiP	0.0155183	10.7169	FALSE	TRUE	FALSE
thiB	0.0101626	5.65198	FALSE	TRUE	FALSE
sgrR	0.0150966	10.3282	FALSE	TRUE	FALSE
sgrT	0.0151515	10.3789	FALSE	TRUE	FALSE
setA	0.0271416	21.0794	FALSE	TRUE	FALSE
leuD	0.0165017	11.6183	FALSE	TRUE	FALSE
leuC	0.0135617	8.90137	FALSE	TRUE	FALSE
leuB	0.0119048	7.33549	FALSE	TRUE	FALSE
leuA	0.0178117	12.8097	FALSE	TRUE	FALSE
leuL	0.114943	94.4883	FALSE	TRUE	FALSE
leuO	0.0793651	65.1182	FALSE	TRUE	FALSE
ilvI	0.017971	12.9539	FALSE	TRUE	FALSE
ilvH	0.0345528	27.4852	FALSE	TRUE	FALSE
cra	0.00497512	0.213362	FALSE	FALSE	TRUE
mraZ	0.00217865	-3.49022	FALSE	FALSE	TRUE
rsmH	0.00530786	0.59534	FALSE	FALSE	TRUE
ftsL	0.00273224	-2.64682	FALSE	FALSE	TRUE
ftsI	0	-175.484	TRUE	FALSE	FALSE
murE	0	-175.484	TRUE	FALSE	FALSE
murF	0.000735835	-6.55579	TRUE	FALSE	FALSE
mraY	0	-175.484	TRUE	FALSE	FALSE
murD	0	-175.484	TRUE	FALSE	FALSE
ftsW	0	-175.484	TRUE	FALSE	FALSE
murG	0	-175.484	TRUE	FALSE	FALSE
murC	0.000677507	-6.7475	TRUE	FALSE	FALSE
ddlB	0.0130293	8.4014	FALSE	TRUE	FALSE
ftsQ	0.00240674	-3.13173	FALSE	FALSE	TRUE
ftsA	0	-175.484	TRUE	FALSE	FALSE
ftsZ	0	-175.484	TRUE	FALSE	FALSE
lpxC	0	-175.484	TRUE	FALSE	FALSE
secM	0.00584795	1.20105	FALSE	FALSE	TRUE
secA	0.00110865	-5.53704	TRUE	FALSE	FALSE
mutT	0.00512821	0.390013	FALSE	FALSE	TRUE
yacG	0.00505051	0.300551	FALSE	FALSE	TRUE
zapD	0.0134409	8.7881	FALSE	TRUE	FALSE
coaE	0.00161031	-4.47838	TRUE	FALSE	FALSE
guaC	0.0181992	13.1603	FALSE	TRUE	FALSE
hofC	0.00831255	3.80655	FALSE	TRUE	FALSE
hofB	0.00937951	4.87937	FALSE	TRUE	FALSE
ppdD	0.0181406	13.1073	FALSE	TRUE	FALSE
nadC	0.0123043	7.7158	FALSE	TRUE	FALSE
ampD	0.0181159	13.085	FALSE	TRUE	FALSE
ampE	0.0210526	15.7188	FALSE	TRUE	FALSE
aroP	0.0203785	15.1176	FALSE	TRUE	FALSE
pdhR	0.00784314	3.3258	FALSE	FALSE	TRUE
aceE	0.0015015	-4.68873	TRUE	FALSE	FALSE
aceF	0.00105652	-5.66345	TRUE	FALSE	FALSE
lpd	0.000701754	-6.66634	TRUE	FALSE	FALSE
yacH	0.0118662	7.29871	FALSE	TRUE	FALSE
acnB	0.00384911	-1.14502	FALSE	FALSE	TRUE
yacL	0.0137741	9.10001	FALSE	TRUE	FALSE
speD	0.0213836	16.0134	FALSE	TRUE	FALSE
speE	0.00807382	3.56279	FALSE	FALSE	TRUE
yacC	0.00862069	4.11905	FALSE	TRUE	FALSE
cueO	0.0116054	7.04923	FALSE	TRUE	FALSE
gcd	0.0117106	7.14993	FALSE	TRUE	FALSE
hpt	0.0148976	10.1443	FALSE	TRUE	FALSE
can	0	-175.484	TRUE	FALSE	FALSE
yadG	0.00970874	5.20557	FALSE	TRUE	FALSE
yadH	0.00648508	1.8965	FALSE	FALSE	TRUE
yadI	0.0226757	17.1592	FALSE	TRUE	FALSE
yadE	0.0186992	13.6113	FALSE	TRUE	FALSE
panD	0.0104987	5.98027	FALSE	TRUE	FALSE
yadD	0.0188261	13.7257	FALSE	TRUE	FALSE
panC	0.00938967	4.88947	FALSE	TRUE	FALSE
panB	0.0150943	10.3261	FALSE	TRUE	FALSE
yadC	0.0750605	61.5455	FALSE	TRUE	FALSE
yadK	0.0536013	43.6319	FALSE	TRUE	FALSE
yadL	0.0891089	73.1871	FALSE	TRUE	FALSE
yadM	0.0842105	69.1336	FALSE	TRUE	FALSE
htrE	0.0708237	58.0233	FALSE	TRUE	FALSE
yadV	0.0499325	40.5459	FALSE	TRUE	FALSE
yadN	0.0683761	55.9858	FALSE	TRUE	FALSE
folK	0.0125	7.90146	FALSE	TRUE	FALSE
pcnB	0.00858369	4.08165	FALSE	TRUE	FALSE
gluQ	0.0118662	7.29871	FALSE	TRUE	FALSE
dksA	0.00438596	-0.48298	FALSE	FALSE	TRUE
sfsA	0.0170213	12.0921	FALSE	TRUE	FALSE
ligT	0.0094162	4.91582	FALSE	TRUE	FALSE
hrpB	0.0152263	10.4479	FALSE	TRUE	FALSE
mrcB	0.0153846	10.5938	FALSE	TRUE	FALSE
fhuA	0.0115865	7.03106	FALSE	TRUE	FALSE
fhuC	0.00877193	4.2716	FALSE	TRUE	FALSE
fhuD	0.0190797	13.9538	FALSE	TRUE	FALSE
fhuB	0.0110943	6.55774	FALSE	TRUE	FALSE
hemL	0	-175.484	TRUE	FALSE	FALSE
clcA	0.0161744	11.3191	FALSE	TRUE	FALSE
erpA	0.00289855	-2.40909	FALSE	FALSE	TRUE
yadS	0.0160256	11.1828	FALSE	TRUE	FALSE
btuF	0.0162297	11.3697	FALSE	TRUE	FALSE
mtn	0.00143062	-4.83064	TRUE	FALSE	FALSE
dgt	0.0527009	42.8753	FALSE	TRUE	FALSE
degP	0.00912281	4.62354	FALSE	TRUE	FALSE
cdaR	0.0207254	15.4272	FALSE	TRUE	FALSE
yaeH	0.0206718	15.3795	FALSE	TRUE	FALSE
yaeI	0.0147601	10.0171	FALSE	TRUE	FALSE
dapD	0	-175.484	TRUE	FALSE	FALSE
glnD	0.00785634	3.33941	FALSE	FALSE	TRUE
map	0.00125786	-5.19546	TRUE	FALSE	FALSE
rpsB	0.00137741	-4.93996	TRUE	FALSE	FALSE
tsf	0	-175.484	TRUE	FALSE	FALSE
pyrH	0	-175.484	TRUE	FALSE	FALSE
frr	0	-175.484	TRUE	FALSE	FALSE
dxr	0	-175.484	TRUE	FALSE	FALSE
ispU	0	-175.484	TRUE	FALSE	FALSE
cdsA	0	-175.484	TRUE	FALSE	FALSE
rseP	0.00295639	-2.32779	FALSE	FALSE	TRUE
bamA	0.00082203	-6.29223	TRUE	FALSE	FALSE
skp	0.00823045	3.72289	FALSE	TRUE	FALSE
lpxD	0.000974659	-5.87077	TRUE	FALSE	FALSE
fabZ	0	-175.484	TRUE	FALSE	FALSE
lpxA	0	-175.484	TRUE	FALSE	FALSE
lpxB	0	-175.484	TRUE	FALSE	FALSE
rnhB	0.00335008	-1.79104	FALSE	FALSE	TRUE
dnaE	0	-175.484	TRUE	FALSE	FALSE
accA	0	-175.484	TRUE	FALSE	FALSE
ldcC	0.0130719	8.44149	FALSE	TRUE	FALSE
yaeR	0.0153846	10.5938	FALSE	TRUE	FALSE
tilS	0.000769823	-6.44928	TRUE	FALSE	FALSE
rof	0.0156863	10.8713	FALSE	TRUE	FALSE
yaeP	0	-175.484	TRUE	FALSE	FALSE
yaeQ	0.014652	9.91695	FALSE	TRUE	FALSE
arfB	0.0070922	2.54333	FALSE	FALSE	TRUE
nlpE	0.0112518	6.70953	FALSE	TRUE	FALSE
yaeF	0.0121212	7.54178	FALSE	TRUE	FALSE
proS	0	-175.484	TRUE	FALSE	FALSE
tsaA	0.00564972	0.980627	FALSE	FALSE	TRUE
rcsF	0.0197531	14.5582	FALSE	TRUE	FALSE
metQ	0.0159314	11.0964	FALSE	TRUE	FALSE
metI	0.030581	24.0649	FALSE	TRUE	FALSE
metN	0.0155039	10.7036	FALSE	TRUE	FALSE
gmhB	0.00347222	-1.62973	FALSE	FALSE	TRUE
dkgB	0.011194	6.65392	FALSE	TRUE	FALSE
yafC	0.0229508	17.4024	FALSE	TRUE	FALSE
yafD	0.0187266	13.636	FALSE	TRUE	FALSE
yafE	0.00641026	1.81577	FALSE	FALSE	TRUE
mltD	0.013245	8.60431	FALSE	TRUE	FALSE
gloB	0.00396825	-0.995457	FALSE	FALSE	TRUE
yafS	0.0152144	10.4369	FALSE	TRUE	FALSE
rnhA	0.0149573	10.1995	FALSE	TRUE	FALSE
dnaQ	0.0068306	2.26633	FALSE	FALSE	TRUE
yafT	0.0394402	31.6624	FALSE	TRUE	FALSE
ykfM	0.00208333	-3.64551	TRUE	FALSE	FALSE
yafU	0.0336134	26.6785	FALSE	TRUE	FALSE
yafF	0.0586081	47.8301	FALSE	TRUE	FALSE
yafV	0.0194553	14.2911	FALSE	TRUE	FALSE
ivy	0.0126582	8.05123	FALSE	TRUE	FALSE
fadE	0.00940695	4.90664	FALSE	TRUE	FALSE
gmhA	0	-175.484	TRUE	FALSE	FALSE
yafJ	0.00911458	4.61532	FALSE	TRUE	FALSE
yafK	0.0148448	10.0955	FALSE	TRUE	FALSE
yafQ	0.00716846	2.62362	FALSE	FALSE	TRUE
dinJ	0.0114943	6.94264	FALSE	TRUE	FALSE
yafL	0.00666667	2.09145	FALSE	FALSE	TRUE
rayT	0.0140562	9.36327	FALSE	TRUE	FALSE
lfhA	0.00642148	1.82789	FALSE	FALSE	TRUE
lafU	0.010582	6.06138	FALSE	TRUE	FALSE
dinB	0.0151515	10.3789	FALSE	TRUE	FALSE
yafN	0.0102041	5.6926	FALSE	TRUE	FALSE
yafO	0.0601504	49.1207	FALSE	TRUE	FALSE
yafP	0.0419426	33.7903	FALSE	TRUE	FALSE
ykfJ	0.0531401	43.2444	FALSE	TRUE	FALSE
prfH	0.0179641	12.9476	FALSE	TRUE	FALSE
pepD	0.0137174	9.04703	FALSE	TRUE	FALSE
gpt	0.0087146	4.21383	FALSE	TRUE	FALSE
frsA	0.0128514	8.2337	FALSE	TRUE	FALSE
crl	0.0124378	7.84252	FALSE	TRUE	FALSE
phoE	0.0587121	47.9173	FALSE	TRUE	FALSE
proB	0.00362319	-1.43333	FALSE	FALSE	TRUE
proA	0.00637959	1.78261	FALSE	FALSE	TRUE
ykfN	0.015873	11.0428	FALSE	TRUE	FALSE
ykfI	0.00877193	4.2716	FALSE	TRUE	FALSE
yafW	0.0377358	30.2091	FALSE	TRUE	FALSE
ykfH	0.0225225	17.0237	FALSE	TRUE	FALSE
ykfG	0.00209644	-3.62395	TRUE	FALSE	FALSE
yafX	0.0239651	18.297	FALSE	TRUE	FALSE
ykfF	0.025	19.2065	FALSE	TRUE	FALSE
ykfB	0.017094	12.1583	FALSE	TRUE	FALSE
yafY	0.0202703	15.0209	FALSE	TRUE	FALSE
ykfL	0.027027	20.9794	FALSE	TRUE	FALSE
ykfK	0.0104167	5.90032	FALSE	TRUE	FALSE
yafZ	0.0170316	12.1015	FALSE	TRUE	FALSE
ykfA	0.0185185	13.4485	FALSE	TRUE	FALSE
perR	0.0234899	17.8783	FALSE	TRUE	FALSE
insN	0.0307018	24.1693	FALSE	TRUE	FALSE
insI1	0.0416667	33.556	FALSE	TRUE	FALSE
ykfC	0.0108303	6.30246	FALSE	TRUE	FALSE
insH1	0.13766	113.144	FALSE	TRUE	FALSE
mmuP	0.0135328	8.87423	FALSE	TRUE	FALSE
mmuM	0.00750268	2.97324	FALSE	FALSE	TRUE
afuC	0.00764088	3.11677	FALSE	FALSE	TRUE
afuB	0.0143678	9.65321	FALSE	TRUE	FALSE
insB1	0.0734127	60.1763	FALSE	TRUE	FALSE
insA	0.0471014	38.1581	FALSE	TRUE	FALSE
insI1	0.0287356	22.4661	FALSE	TRUE	FALSE
insX	0.0120482	7.47225	FALSE	TRUE	FALSE
yagB	0.02589	19.9862	FALSE	TRUE	FALSE
yagA	0.0147186	9.97865	FALSE	TRUE	FALSE
yagE	0.00880088	4.30074	FALSE	TRUE	FALSE
yagF	0.0182927	13.2447	FALSE	TRUE	FALSE
yagG	0.0130152	8.3881	FALSE	TRUE	FALSE
yagH	0.0148976	10.1443	FALSE	TRUE	FALSE
yagI	0.0131752	8.5387	FALSE	TRUE	FALSE
argF	0.0119403	7.3694	FALSE	TRUE	FALSE
ykgS	0.00487805	0.100487	FALSE	FALSE	TRUE
insB1	0.0714286	58.5265	FALSE	TRUE	FALSE
insA	0.0326087	25.8142	FALSE	TRUE	FALSE
yagJ	0.0120773	7.49997	FALSE	TRUE	FALSE
yagK	0.0733652	60.1368	FALSE	TRUE	FALSE
yagL	0.0443491	35.8307	FALSE	TRUE	FALSE
yagM	0.0350877	27.9439	FALSE	TRUE	FALSE
yagN	0.0453515	36.6791	FALSE	TRUE	FALSE
intF	0.0135617	8.90137	FALSE	TRUE	FALSE
yagP	0.020649	15.3591	FALSE	TRUE	FALSE
ykgT	0.025641	19.7683	FALSE	TRUE	FALSE
paoD	0.00940439	4.90409	FALSE	TRUE	FALSE
paoC	0.00727603	2.73655	FALSE	FALSE	TRUE
paoB	0.0104493	5.93217	FALSE	TRUE	FALSE
paoA	0.0202899	15.0384	FALSE	TRUE	FALSE
yagU	0.0796748	65.375	FALSE	TRUE	FALSE
ykgJ	0.0484848	39.3256	FALSE	TRUE	FALSE
ecpE	0.00984529	5.34026	FALSE	TRUE	FALSE
ecpD	0.0145985	9.86737	FALSE	TRUE	FALSE
ecpC	0.00950119	5.00017	FALSE	TRUE	FALSE
ecpB	0.0104634	5.94587	FALSE	TRUE	FALSE
ecpA	0.0102041	5.6926	FALSE	TRUE	FALSE
ecpR	0.0203046	15.0516	FALSE	TRUE	FALSE
ykgL	0.0307018	24.1693	FALSE	TRUE	FALSE
ykgO	0.0212766	15.9182	FALSE	TRUE	FALSE
ykgM	0.030303	23.8245	FALSE	TRUE	FALSE
ykgR	0.00980392	5.29949	FALSE	TRUE	FALSE
ykgP	0.0222222	16.7577	FALSE	TRUE	FALSE
eaeH	0.043578	35.1775	FALSE	TRUE	FALSE
insE1	0.0766667	62.8792	FALSE	TRUE	FALSE
insF1	0.0611303	49.9402	FALSE	TRUE	FALSE
ykgA	0.0423977	34.1765	FALSE	TRUE	FALSE
ykgQ	0.0232558	17.6718	FALSE	TRUE	FALSE
rclC	0.0420875	33.9133	FALSE	TRUE	FALSE
rclB	0.00843882	3.93488	FALSE	TRUE	FALSE
rclA	0.0656109	53.6811	FALSE	TRUE	FALSE
rclR	0.0397661	31.9399	FALSE	TRUE	FALSE
ykgE	0.0291667	22.8402	FALSE	TRUE	FALSE
ykgF	0.0133053	8.66093	FALSE	TRUE	FALSE
ykgG	0.0272989	21.2164	FALSE	TRUE	FALSE
ykgH	0.0149477	10.1906	FALSE	TRUE	FALSE
betA	0.00897666	4.47728	FALSE	TRUE	FALSE
betB	0.00950441	5.00337	FALSE	TRUE	FALSE
betI	0.0085034	4.00037	FALSE	TRUE	FALSE
betT	0.0142576	9.55077	FALSE	TRUE	FALSE
yahA	0.0477502	38.7059	FALSE	TRUE	FALSE
yahB	0.0300107	23.5715	FALSE	TRUE	FALSE
yahC	0.0220884	16.6391	FALSE	TRUE	FALSE
yahD	0.039604	31.8018	FALSE	TRUE	FALSE
yahE	0.0381944	30.6005	FALSE	TRUE	FALSE
yahF	0.0161499	11.2966	FALSE	TRUE	FALSE
yahG	0.0105708	6.0505	FALSE	TRUE	FALSE
yahI	0.0042061	-0.701513	FALSE	FALSE	TRUE
yahJ	0.0115691	7.01438	FALSE	TRUE	FALSE
yahK	0.0228571	17.3196	FALSE	TRUE	FALSE
yahL	0.0379902	30.4262	FALSE	TRUE	FALSE
yahM	0.0528455	42.9968	FALSE	TRUE	FALSE
yahN	0.03125	24.6428	FALSE	TRUE	FALSE
yahO	0.0289855	22.683	FALSE	TRUE	FALSE
prpR	0.00882168	4.32166	FALSE	TRUE	FALSE
prpB	0.00785634	3.33941	FALSE	FALSE	TRUE
prpC	0.00769231	3.17003	FALSE	FALSE	TRUE
prpD	0.0110193	6.4853	FALSE	TRUE	FALSE
prpE	0.00423953	-0.660656	FALSE	FALSE	TRUE
codB	0.0119048	7.33549	FALSE	TRUE	FALSE
codA	0.0116822	7.12281	FALSE	TRUE	FALSE
cynR	0.00666667	2.09145	FALSE	FALSE	TRUE
cynT	0.0106061	6.08477	FALSE	TRUE	FALSE
cynS	0.00636943	1.77161	FALSE	FALSE	TRUE
cynX	0.0155844	10.7777	FALSE	TRUE	FALSE
lacA	0.0669935	54.8338	FALSE	TRUE	FALSE
lacY	0.0454545	36.7663	FALSE	TRUE	FALSE
lacZ	0.0130081	8.38145	FALSE	TRUE	FALSE
lacI	0.010157	5.64646	FALSE	TRUE	FALSE
mhpR	0.00839329	3.88865	FALSE	TRUE	FALSE
mhpA	0.00900901	4.50969	FALSE	TRUE	FALSE
mhpB	0.0116402	7.08257	FALSE	TRUE	FALSE
mhpC	0.00922722	4.72776	FALSE	TRUE	FALSE
mhpD	0.0135802	8.91869	FALSE	TRUE	FALSE
mhpF	0.0115668	7.0122	FALSE	TRUE	FALSE
mhpE	0.0118343	7.26823	FALSE	TRUE	FALSE
mhpT	0.0115512	6.99722	FALSE	TRUE	FALSE
yaiL	0.0166667	11.769	FALSE	TRUE	FALSE
frmB	0.0143885	9.67242	FALSE	TRUE	FALSE
frmA	0.0126126	8.00808	FALSE	TRUE	FALSE
frmR	0.00362319	-1.43333	FALSE	FALSE	TRUE
yaiO	0.0245478	18.8095	FALSE	TRUE	FALSE
yaiX	0.0386266	30.9691	FALSE	TRUE	FALSE
insC1	0.0819672	67.2753	FALSE	TRUE	FALSE
insD1	0.11479	94.3631	FALSE	TRUE	FALSE
yaiP	0.0451128	36.4772	FALSE	TRUE	FALSE
yaiS	0.0501792	40.7537	FALSE	TRUE	FALSE
tauA	0.0166147	11.7216	FALSE	TRUE	FALSE
tauB	0.00390625	-1.07309	FALSE	FALSE	TRUE
tauC	0.00845411	3.95039	FALSE	TRUE	FALSE
tauD	0.0105634	6.04326	FALSE	TRUE	FALSE
hemB	0.00307692	-2.16051	FALSE	FALSE	TRUE
yaiT	0.0519436	42.2385	FALSE	TRUE	FALSE
insF1	0.0634371	51.8673	FALSE	TRUE	FALSE
insE1	0.0833333	68.4072	FALSE	TRUE	FALSE
yaiV	0.0400641	32.1935	FALSE	TRUE	FALSE
ampH	0.0207254	15.4272	FALSE	TRUE	FALSE
sbmA	0.00982801	5.32324	FALSE	TRUE	FALSE
yaiW	0.0118721	7.30436	FALSE	TRUE	FALSE
yaiY	0.00970874	5.20557	FALSE	TRUE	FALSE
yaiZ	0.0328638	26.0339	FALSE	TRUE	FALSE
ddlA	0.0155251	10.7232	FALSE	TRUE	FALSE
iraP	0.0689655	56.4767	FALSE	TRUE	FALSE
phoA	0.0310734	24.4904	FALSE	TRUE	FALSE
psiF	0.0249221	19.1381	FALSE	TRUE	FALSE
yaiC	0.0125448	7.9439	FALSE	TRUE	FALSE
proC	0.00123457	-5.247	TRUE	FALSE	FALSE
yaiI	0.0087146	4.21383	FALSE	TRUE	FALSE
aroL	0.0133333	8.68723	FALSE	TRUE	FALSE
yaiA	0.0260417	20.1189	FALSE	TRUE	FALSE
aroM	0.019174	14.0386	FALSE	TRUE	FALSE
yaiE	0.0280702	21.8879	FALSE	TRUE	FALSE
ykiA	0.0584795	47.7225	FALSE	TRUE	FALSE
rdgC	0.00986842	5.36305	FALSE	TRUE	FALSE
mak	0.0154015	10.6094	FALSE	TRUE	FALSE
araJ	0.0278481	21.6947	FALSE	TRUE	FALSE
sbcC	0.0155704	10.7648	FALSE	TRUE	FALSE
sbcD	0.0124688	7.87193	FALSE	TRUE	FALSE
phoB	0.015942	11.1061	FALSE	TRUE	FALSE
phoR	0.0138889	9.20721	FALSE	TRUE	FALSE
brnQ	0.0181818	13.1445	FALSE	TRUE	FALSE
proY	0.0203785	15.1176	FALSE	TRUE	FALSE
malZ	0.0170799	12.1455	FALSE	TRUE	FALSE
acpH	0.00687285	2.31124	FALSE	FALSE	TRUE
queA	0.0112045	6.66399	FALSE	TRUE	FALSE
tgt	0.0124113	7.81743	FALSE	TRUE	FALSE
yajC	0	-175.484	TRUE	FALSE	FALSE
secD	0	-175.484	TRUE	FALSE	FALSE
secF	0.00308642	-2.14745	FALSE	FALSE	TRUE
yajD	0.0201149	14.8821	FALSE	TRUE	FALSE
tsx	0.0180791	13.0517	FALSE	TRUE	FALSE
yajI	0.00925926	4.7597	FALSE	TRUE	FALSE
nrdR	0.0133333	8.68723	FALSE	TRUE	FALSE
ribD	0	-175.484	TRUE	FALSE	FALSE
ribE	0	-175.484	TRUE	FALSE	FALSE
nusB	0	-175.484	TRUE	FALSE	FALSE
thiL	0.00511247	0.371934	FALSE	FALSE	TRUE
pgpA	0.00770713	3.18537	FALSE	FALSE	TRUE
yajO	0.0102564	5.7438	FALSE	TRUE	FALSE
dxs	0	-175.484	TRUE	FALSE	FALSE
ispA	0	-175.484	TRUE	FALSE	FALSE
xseB	0.00411523	-0.813122	FALSE	FALSE	TRUE
thiI	0.00759144	3.06549	FALSE	FALSE	TRUE
yajL	0.00676819	2.19987	FALSE	FALSE	TRUE
panE	0.00986842	5.36305	FALSE	TRUE	FALSE
yajQ	0.00609756	1.47575	FALSE	FALSE	TRUE
yajR	0.0117216	7.16048	FALSE	TRUE	FALSE
cyoE	0.0190797	13.9538	FALSE	TRUE	FALSE
cyoD	0.0151515	10.3789	FALSE	TRUE	FALSE
cyoC	0.00650407	1.91694	FALSE	FALSE	TRUE
cyoB	0.00702811	2.4757	FALSE	FALSE	TRUE
cyoA	0.0232068	17.6285	FALSE	TRUE	FALSE
ampG	0.0182927	13.2447	FALSE	TRUE	FALSE
yajG	0.0241796	18.4858	FALSE	TRUE	FALSE
bolA	0.00943396	4.93347	FALSE	TRUE	FALSE
tig	0	-175.484	TRUE	FALSE	FALSE
clpP	0.00320513	-1.98552	FALSE	FALSE	TRUE
clpX	0.0117647	7.2017	FALSE	TRUE	FALSE
lon	0.00679406	2.22743	FALSE	FALSE	TRUE
hupB	0.010989	6.45604	FALSE	TRUE	FALSE
ppiD	0.0186966	13.609	FALSE	TRUE	FALSE
ybaV	0.0134409	8.7881	FALSE	TRUE	FALSE
fadM	0.0250627	19.2614	FALSE	TRUE	FALSE
queC	0.0158046	10.98	FALSE	TRUE	FALSE
ybaE	0.0117578	7.19509	FALSE	TRUE	FALSE
cof	0.00732601	2.78888	FALSE	FALSE	TRUE
ybaO	0.0239651	18.297	FALSE	TRUE	FALSE
mdlA	0.0107163	6.19188	FALSE	TRUE	FALSE
mdlB	0.010101	5.59161	FALSE	TRUE	FALSE
glnK	0.00589971	1.25826	FALSE	FALSE	TRUE
amtB	0.012432	7.83703	FALSE	TRUE	FALSE
tesB	0.00813008	3.62037	FALSE	TRUE	FALSE
ybaY	0.0122164	7.63233	FALSE	TRUE	FALSE
ybaZ	0.0179487	12.9337	FALSE	TRUE	FALSE
ybaA	0.00847458	3.97115	FALSE	TRUE	FALSE
ylaB	0.0309478	24.3818	FALSE	TRUE	FALSE
ylaC	0.014862	10.1114	FALSE	TRUE	FALSE
maa	0.0561594	45.7786	FALSE	TRUE	FALSE
hha	0.0319635	25.2584	FALSE	TRUE	FALSE
tomB	0.0586667	47.8792	FALSE	TRUE	FALSE
acrB	0.0180952	13.0663	FALSE	TRUE	FALSE
acrA	0.019263	14.1185	FALSE	TRUE	FALSE
acrR	0.0401235	32.244	FALSE	TRUE	FALSE
mscK	0.0118941	7.32536	FALSE	TRUE	FALSE
ybaM	0.00617284	1.55801	FALSE	FALSE	TRUE
priC	0.0113636	6.81718	FALSE	TRUE	FALSE
ybaN	0.00793651	3.4219	FALSE	FALSE	TRUE
apt	0.0181159	13.085	FALSE	TRUE	FALSE
dnaX	0	-175.484	TRUE	FALSE	FALSE
ybaB	0.00606061	1.43527	FALSE	FALSE	TRUE
recR	0.0049505	0.184789	FALSE	FALSE	TRUE
htpG	0.0101333	5.6233	FALSE	TRUE	FALSE
adk	0	-175.484	TRUE	FALSE	FALSE
hemH	0.00103842	-5.70833	TRUE	FALSE	FALSE
aes	0.0177083	12.7161	FALSE	TRUE	FALSE
gsk	0.016092	11.2436	FALSE	TRUE	FALSE
ybaL	0.0149076	10.1535	FALSE	TRUE	FALSE
fsr	0.010647	6.12458	FALSE	TRUE	FALSE
ushA	0.0114943	6.94264	FALSE	TRUE	FALSE
ybaK	0.00833333	3.8277	FALSE	TRUE	FALSE
ybaP	0.0100629	5.55422	FALSE	TRUE	FALSE
ybaQ	0.00584795	1.20105	FALSE	FALSE	TRUE
copA	0.0143713	9.65641	FALSE	TRUE	FALSE
glsA	0.0128617	8.24345	FALSE	TRUE	FALSE
ybaT	0.0154679	10.6705	FALSE	TRUE	FALSE
cueR	0.00980392	5.29949	FALSE	TRUE	FALSE
ybbJ	0.0043573	-0.517605	FALSE	FALSE	TRUE
qmcA	0.0174292	12.4629	FALSE	TRUE	FALSE
fetA	0.0412979	33.2427	FALSE	TRUE	FALSE
fetB	0.0294872	23.118	FALSE	TRUE	FALSE
ybbN	0.0233918	17.7918	FALSE	TRUE	FALSE
ybbO	0.00740741	2.87395	FALSE	FALSE	TRUE
tesA	0.00637959	1.78261	FALSE	FALSE	TRUE
ybbA	0.0101892	5.67806	FALSE	TRUE	FALSE
ybbP	0.0120083	7.43422	FALSE	TRUE	FALSE
rhsD	0.0184536	13.3899	FALSE	TRUE	FALSE
ybbC	0.00813008	3.62037	FALSE	TRUE	FALSE
rhsH	0.059322	48.4277	FALSE	TRUE	FALSE
ybbD	0.00814664	3.6373	FALSE	TRUE	FALSE
ylbI	0.0860215	70.6329	FALSE	TRUE	FALSE
ylbG	0.0189125	13.8034	FALSE	TRUE	FALSE
mnmH	0.0109589	6.42693	FALSE	TRUE	FALSE
allS	0.00755124	3.02374	FALSE	FALSE	TRUE
allA	0.010352	5.83718	FALSE	TRUE	FALSE
allR	0.0122549	7.66892	FALSE	TRUE	FALSE
gcl	0.0218855	16.4592	FALSE	TRUE	FALSE
hyi	0.046332	37.5082	FALSE	TRUE	FALSE
glxR	0.0307167	24.1822	FALSE	TRUE	FALSE
ybbW	0.0405498	32.6068	FALSE	TRUE	FALSE
allB	0.0183554	13.3013	FALSE	TRUE	FALSE
ybbY	0.0322581	25.5122	FALSE	TRUE	FALSE
glxK	0.0200698	14.8417	FALSE	TRUE	FALSE
allE	0.062341	50.9518	FALSE	TRUE	FALSE
allC	0.038835	31.1467	FALSE	TRUE	FALSE
allD	0.02	14.7792	FALSE	TRUE	FALSE
fdrA	0.0143885	9.67242	FALSE	TRUE	FALSE
ylbE	0.0119048	7.33549	FALSE	TRUE	FALSE
ylbF	0.00980392	5.29949	FALSE	TRUE	FALSE
ybcF	0.0100671	5.55836	FALSE	TRUE	FALSE
purK	0.00561798	0.945137	FALSE	FALSE	TRUE
purE	0.00980392	5.29949	FALSE	TRUE	FALSE
lpxH	0.00138313	-4.92809	TRUE	FALSE	FALSE
ppiB	0	-175.484	TRUE	FALSE	FALSE
cysS	0	-175.484	TRUE	FALSE	FALSE
ybcI	0.0153257	10.5395	FALSE	TRUE	FALSE
ybcJ	0.0140845	9.38963	FALSE	TRUE	FALSE
folD	0	-175.484	TRUE	FALSE	FALSE
sfmA	0.0460405	37.2618	FALSE	TRUE	FALSE
sfmC	0.031746	25.0709	FALSE	TRUE	FALSE
sfmD	0.0403226	32.4135	FALSE	TRUE	FALSE
sfmH	0.0365854	29.2261	FALSE	TRUE	FALSE
sfmF	0.0368217	29.4282	FALSE	TRUE	FALSE
sfmZ	0.0221169	16.6644	FALSE	TRUE	FALSE
intD	0.0214777	16.097	FALSE	TRUE	FALSE
xisD	0.0225225	17.0237	FALSE	TRUE	FALSE
exoD	0.0322581	25.5122	FALSE	TRUE	FALSE
peaD	0.0160256	11.1828	FALSE	TRUE	FALSE
renD	0.0392157	31.4711	FALSE	TRUE	FALSE
insE1	0.0666667	54.5614	FALSE	TRUE	FALSE
insF1	0.0599769	48.9757	FALSE	TRUE	FALSE
emrE	0.0600601	49.0452	FALSE	TRUE	FALSE
ybcK	0.0104781	5.96018	FALSE	TRUE	FALSE
ybcL	0.0416667	33.556	FALSE	TRUE	FALSE
ybcM	0.0275689	21.4516	FALSE	TRUE	FALSE
ylcH	0.0196078	14.428	FALSE	TRUE	FALSE
ybcN	0.0175439	12.567	FALSE	TRUE	FALSE
ninE	0.0292398	22.9036	FALSE	TRUE	FALSE
ybcO	0.0171821	12.2384	FALSE	TRUE	FALSE
rusA	0.0330579	26.2008	FALSE	TRUE	FALSE
ylcG	0.0425532	34.3085	FALSE	TRUE	FALSE
quuD	0.0651042	53.2585	FALSE	TRUE	FALSE
nmpC	0.0473588	38.3755	FALSE	TRUE	FALSE
insH1	0.14061	115.562	FALSE	TRUE	FALSE
essD	0.0740741	60.7259	FALSE	TRUE	FALSE
rrrD	0.0421687	33.9822	FALSE	TRUE	FALSE
rzpD	0.038961	31.2541	FALSE	TRUE	FALSE
rzoD	0.0491803	39.912	FALSE	TRUE	FALSE
borD	0.0714286	58.5265	FALSE	TRUE	FALSE
ybcV	0.0121655	7.58388	FALSE	TRUE	FALSE
ybcW	0.0821256	67.4066	FALSE	TRUE	FALSE
ylcI	0.0512821	41.682	FALSE	TRUE	FALSE
nohD	0.021978	16.5412	FALSE	TRUE	FALSE
aaaD	0.0226537	17.1398	FALSE	TRUE	FALSE
tfaD	0.00684932	2.28623	FALSE	FALSE	TRUE
ybcY	0.0456621	36.9418	FALSE	TRUE	FALSE
tfaX	0.0710383	58.2018	FALSE	TRUE	FALSE
appY	0.00133333	-5.03249	TRUE	FALSE	FALSE
ompT	0.0702306	57.5298	FALSE	TRUE	FALSE
envY	0.0183727	13.3169	FALSE	TRUE	FALSE
ybcH	0.00673401	2.16341	FALSE	FALSE	TRUE
nfrA	0.0141271	9.42934	FALSE	TRUE	FALSE
nfrB	0.0142985	9.58877	FALSE	TRUE	FALSE
cusS	0.012474	7.87684	FALSE	TRUE	FALSE
cusR	0.00877193	4.2716	FALSE	TRUE	FALSE
cusC	0.0232897	17.7016	FALSE	TRUE	FALSE
cusF	0.0570571	46.5311	FALSE	TRUE	FALSE
cusB	0.0163399	11.4705	FALSE	TRUE	FALSE
cusA	0.0127226	8.11212	FALSE	TRUE	FALSE
pheP	0.0174292	12.4629	FALSE	TRUE	FALSE
ybdG	0.0480769	38.9815	FALSE	TRUE	FALSE
nfsB	0.0198777	14.6697	FALSE	TRUE	FALSE
ybdF	0.0108401	6.31194	FALSE	TRUE	FALSE
ybdJ	0.00803213	3.52007	FALSE	FALSE	TRUE
ybdK	0.0142985	9.58877	FALSE	TRUE	FALSE
hokE	0	-175.484	TRUE	FALSE	FALSE
insL1	0.0287511	22.4796	FALSE	TRUE	FALSE
entD	0.0128824	8.26299	FALSE	TRUE	FALSE
fepA	0.0102633	5.75051	FALSE	TRUE	FALSE
fes	0.00914381	4.64452	FALSE	TRUE	FALSE
ybdZ	0.0136986	9.02946	FALSE	TRUE	FALSE
entF	0.0136528	8.98655	FALSE	TRUE	FALSE
fepE	0.0379189	30.3653	FALSE	TRUE	FALSE
fepC	0.0134804	8.82516	FALSE	TRUE	FALSE
fepG	0.00805639	3.54494	FALSE	FALSE	TRUE
fepD	0.0129353	8.31285	FALSE	TRUE	FALSE
entS	0.00639488	1.79915	FALSE	FALSE	TRUE
fepB	0.0114943	6.94264	FALSE	TRUE	FALSE
entC	0.00680272	2.23666	FALSE	FALSE	TRUE
entE	0.00744879	2.91711	FALSE	FALSE	TRUE
entB	0.011655	7.09674	FALSE	TRUE	FALSE
entA	0.00669344	2.12008	FALSE	FALSE	TRUE
entH	0.0144928	9.76924	FALSE	TRUE	FALSE
cstA	0.00854701	4.04453	FALSE	TRUE	FALSE
ybdD	0.010101	5.59161	FALSE	TRUE	FALSE
ybdH	0.00183655	-4.06553	TRUE	FALSE	FALSE
ybdL	0.0103359	5.82151	FALSE	TRUE	FALSE
ybdM	0.00952381	5.0226	FALSE	TRUE	FALSE
ybdN	0.027846	21.6929	FALSE	TRUE	FALSE
ybdO	0.0155039	10.7036	FALSE	TRUE	FALSE
dsbG	0.0254351	19.5879	FALSE	TRUE	FALSE
ahpC	0.0141844	9.48264	FALSE	TRUE	FALSE
ahpF	0.0102171	5.70535	FALSE	TRUE	FALSE
uspG	0.032634	25.8361	FALSE	TRUE	FALSE
ybdR	0.0145278	9.8018	FALSE	TRUE	FALSE
rnk	0.0121655	7.58388	FALSE	TRUE	FALSE
rna	0.0086741	4.17298	FALSE	TRUE	FALSE
citT	0.0150273	10.2642	FALSE	TRUE	FALSE
citG	0.0125142	7.91494	FALSE	TRUE	FALSE
citX	0.00362319	-1.43333	FALSE	FALSE	TRUE
citF	0.00717547	2.631	FALSE	FALSE	TRUE
citE	0.00770077	3.17879	FALSE	FALSE	TRUE
citD	0.00673401	2.16341	FALSE	FALSE	TRUE
citC	0.0273843	21.2909	FALSE	TRUE	FALSE
citA	0.0204943	15.221	FALSE	TRUE	FALSE
citB	0.0234949	17.8826	FALSE	TRUE	FALSE
dcuC	0.024531	18.7947	FALSE	TRUE	FALSE
pagP	0.0320856	25.3636	FALSE	TRUE	FALSE
cspE	0.0047619	-0.0354738	FALSE	FALSE	TRUE
flc	0.0078125	3.29421	FALSE	FALSE	TRUE
ybeM	0.00253485	-2.93748	FALSE	FALSE	TRUE
tatE	0.00980392	5.29949	FALSE	TRUE	FALSE
lipA	0.00414079	-0.781644	FALSE	FALSE	TRUE
ybeF	0.0345912	27.5181	FALSE	TRUE	FALSE
lipB	0.0202492	15.0021	FALSE	TRUE	FALSE
ybeD	0	-175.484	TRUE	FALSE	FALSE
dacA	0.0140264	9.33548	FALSE	TRUE	FALSE
rlpA	0.0137741	9.10001	FALSE	TRUE	FALSE
mrdB	0	-175.484	TRUE	FALSE	FALSE
mrdA	0.000525762	-7.31404	TRUE	FALSE	FALSE
rlmH	0	-175.484	TRUE	FALSE	FALSE
rsfS	0.00314465	-2.0677	FALSE	FALSE	TRUE
cobC	0.0212418	15.8873	FALSE	TRUE	FALSE
nadD	0.00155763	-4.57914	TRUE	FALSE	FALSE
holA	0.00290698	-2.3972	FALSE	FALSE	TRUE
lptE	0	-175.484	TRUE	FALSE	FALSE
leuS	0	-175.484	TRUE	FALSE	FALSE
ybeL	0.0124224	7.82787	FALSE	TRUE	FALSE
ybeQ	0.0296524	23.2612	FALSE	TRUE	FALSE
ybeR	0.0466102	37.7432	FALSE	TRUE	FALSE
djlB	0.047619	38.5951	FALSE	TRUE	FALSE
ybeT	0.036036	28.7561	FALSE	TRUE	FALSE
ybeU	0.0367232	29.3439	FALSE	TRUE	FALSE
djlC	0.0158402	11.0127	FALSE	TRUE	FALSE
hscC	0.0179533	12.9379	FALSE	TRUE	FALSE
rihA	0.025641	19.7683	FALSE	TRUE	FALSE
gltL	0.0110193	6.4853	FALSE	TRUE	FALSE
gltK	0.0133333	8.68723	FALSE	TRUE	FALSE
gltJ	0.00674764	2.17796	FALSE	FALSE	TRUE
gltI	0.00550055	0.813348	FALSE	FALSE	TRUE
insH1	0.130777	107.497	FALSE	TRUE	FALSE
lnt	0	-175.484	TRUE	FALSE	FALSE
ybeX	0.0159272	11.0925	FALSE	TRUE	FALSE
ybeY	0.00641026	1.81577	FALSE	FALSE	TRUE
ybeZ	0.0067243	2.15305	FALSE	FALSE	TRUE
miaB	0.0112281	6.68672	FALSE	TRUE	FALSE
ubiF	0.00255102	-2.9133	FALSE	FALSE	TRUE
asnB	0.0204204	15.1551	FALSE	TRUE	FALSE
umpH	0.0132802	8.63735	FALSE	TRUE	FALSE
nagC	0.003276	-1.89001	FALSE	FALSE	TRUE
nagA	0.00435161	-0.524485	FALSE	FALSE	TRUE
nagB	0.0149813	10.2217	FALSE	TRUE	FALSE
nagE	0.0128403	8.22319	FALSE	TRUE	FALSE
glnS	0.0024024	-3.13839	FALSE	FALSE	TRUE
chiP	0.0127932	8.17874	FALSE	TRUE	FALSE
chiQ	0.0122324	7.64755	FALSE	TRUE	FALSE
fur	0.00223714	-3.39661	FALSE	FALSE	TRUE
uof	0.0229885	17.4357	FALSE	TRUE	FALSE
fldA	0	-175.484	TRUE	FALSE	FALSE
ybfE	0.0102041	5.6926	FALSE	TRUE	FALSE
ybfF	0.0156863	10.8713	FALSE	TRUE	FALSE
seqA	0.003663	-1.38205	FALSE	FALSE	TRUE
pgm	0.007922	3.40699	FALSE	FALSE	TRUE
ybfP	0.0424242	34.1991	FALSE	TRUE	FALSE
ybfG	0.0506912	41.1848	FALSE	TRUE	FALSE
ybfI	0.0533333	43.4067	FALSE	TRUE	FALSE
potE	0.0363636	29.0365	FALSE	TRUE	FALSE
speF	0.0163711	11.499	FALSE	TRUE	FALSE
ybfK	0.0465116	37.6599	FALSE	TRUE	FALSE
kdpE	0.0176991	12.7077	FALSE	TRUE	FALSE
kdpD	0.0108007	6.27379	FALSE	TRUE	FALSE
kdpC	0.0139616	9.27506	FALSE	TRUE	FALSE
kdpB	0.0141532	9.45364	FALSE	TRUE	FALSE
kdpA	0.016129	11.2775	FALSE	TRUE	FALSE
kdpF	0.0222222	16.7577	FALSE	TRUE	FALSE
ybfA	0.00966184	5.15922	FALSE	TRUE	FALSE
rhsC	0.0267048	20.6983	FALSE	TRUE	FALSE
ybfB	0	-175.484	TRUE	FALSE	FALSE
rhsO	0.0499671	40.575	FALSE	TRUE	FALSE
ybfC	0.00526316	0.544447	FALSE	FALSE	TRUE
ybfQ	0.0125	7.90146	FALSE	TRUE	FALSE
ybfL	0.0299033	23.4785	FALSE	TRUE	FALSE
ybfD	0.0393701	31.6027	FALSE	TRUE	FALSE
ybgA	0.00588235	1.23909	FALSE	FALSE	TRUE
phr	0.0112755	6.73244	FALSE	TRUE	FALSE
dtpD	0.0148448	10.0955	FALSE	TRUE	FALSE
ybgI	0.0107527	6.22719	FALSE	TRUE	FALSE
ybgJ	0.0197869	14.5885	FALSE	TRUE	FALSE
ybgK	0.0160772	11.23	FALSE	TRUE	FALSE
ybgL	0.0136054	8.94228	FALSE	TRUE	FALSE
nei	0.00883838	4.33846	FALSE	TRUE	FALSE
abrB	0.0124164	7.82225	FALSE	TRUE	FALSE
ybgO	0.0141243	9.42668	FALSE	TRUE	FALSE
ybgP	0.0109739	6.44147	FALSE	TRUE	FALSE
ybgQ	0.0171569	12.2155	FALSE	TRUE	FALSE
ybgD	0.0723104	59.2599	FALSE	TRUE	FALSE
gltA	0.00700935	2.45587	FALSE	FALSE	TRUE
sdhC	0.0025641	-2.89378	FALSE	FALSE	TRUE
sdhD	0.00287356	-2.44442	FALSE	FALSE	TRUE
sdhA	0.00282965	-2.50683	FALSE	FALSE	TRUE
sdhB	0.0027894	-2.56442	FALSE	FALSE	TRUE
sucA	0.000713776	-6.62689	TRUE	FALSE	FALSE
sucB	0.00164204	-4.4186	TRUE	FALSE	FALSE
sucC	0.00685518	2.29247	FALSE	FALSE	TRUE
sucD	0.00689655	2.3364	FALSE	FALSE	TRUE
mngR	0.00968188	5.17904	FALSE	TRUE	FALSE
mngA	0.011128	6.59023	FALSE	TRUE	FALSE
mngB	0.0159453	11.1092	FALSE	TRUE	FALSE
cydA	0.00191205	-3.93403	TRUE	FALSE	FALSE
cydB	0	-175.484	TRUE	FALSE	FALSE
cydX	0.00877193	4.2716	FALSE	TRUE	FALSE
ybgE	0.0102041	5.6926	FALSE	TRUE	FALSE
ybgC	0.00740741	2.87395	FALSE	FALSE	TRUE
tolQ	0.00865801	4.15674	FALSE	TRUE	FALSE
tolR	0.002331	-3.24886	FALSE	FALSE	TRUE
tolA	0.00631912	1.71711	FALSE	FALSE	TRUE
tolB	0.00696056	2.40425	FALSE	FALSE	TRUE
pal	0.00957854	5.07682	FALSE	TRUE	FALSE
ybgF	0.00505051	0.300551	FALSE	FALSE	TRUE
nadA	0.0191571	14.0234	FALSE	TRUE	FALSE
pnuC	0.0180556	13.0304	FALSE	TRUE	FALSE
zitB	0.0127389	8.12744	FALSE	TRUE	FALSE
ybgS	0.015748	10.9281	FALSE	TRUE	FALSE
aroG	0.00759734	3.07161	FALSE	FALSE	TRUE
gpmA	0.0199203	14.7079	FALSE	TRUE	FALSE
galM	0.00768492	3.16239	FALSE	FALSE	TRUE
galK	0.00609225	1.46994	FALSE	FALSE	TRUE
galT	0.00764088	3.11677	FALSE	FALSE	TRUE
galE	0.00688299	2.322	FALSE	FALSE	TRUE
modF	0.0128988	8.27845	FALSE	TRUE	FALSE
modE	0.00887199	4.37224	FALSE	TRUE	FALSE
acrZ	0.0133333	8.68723	FALSE	TRUE	FALSE
modA	0.0142119	9.50822	FALSE	TRUE	FALSE
modB	0.015942	11.1061	FALSE	TRUE	FALSE
modC	0.0075543	3.02691	FALSE	FALSE	TRUE
ybhA	0.00732601	2.78888	FALSE	FALSE	TRUE
pgl	0.0100402	5.5319	FALSE	TRUE	FALSE
ybhD	0.0345912	27.5181	FALSE	TRUE	FALSE
ybhH	0.037037	29.6122	FALSE	TRUE	FALSE
ybhI	0.0425384	34.2959	FALSE	TRUE	FALSE
ybhJ	0.0185676	13.4928	FALSE	TRUE	FALSE
ybhC	0.0132399	8.59946	FALSE	TRUE	FALSE
ybhB	0.00419287	-0.717706	FALSE	FALSE	TRUE
bioA	0.0100775	5.56857	FALSE	TRUE	FALSE
bioB	0.0144092	9.69168	FALSE	TRUE	FALSE
bioF	0.00865801	4.15674	FALSE	TRUE	FALSE
bioC	0.0171958	12.2508	FALSE	TRUE	FALSE
bioD	0.00737463	2.83972	FALSE	FALSE	TRUE
uvrB	0.0098912	5.38547	FALSE	TRUE	FALSE
ybhK	0.0154015	10.6094	FALSE	TRUE	FALSE
moaA	0.0111111	6.57396	FALSE	TRUE	FALSE
moaB	0.00974659	5.24294	FALSE	TRUE	FALSE
moaC	0.0102881	5.77475	FALSE	TRUE	FALSE
moaD	0.0162602	11.3976	FALSE	TRUE	FALSE
moaE	0.0110375	6.50292	FALSE	TRUE	FALSE
ybhL	0.0170213	12.0921	FALSE	TRUE	FALSE
ybhM	0.0490196	39.7766	FALSE	TRUE	FALSE
ybhN	0.0177638	12.7664	FALSE	TRUE	FALSE
clsB	0.00483092	0.045437	FALSE	FALSE	TRUE
ybhP	0.00393701	-1.03452	FALSE	FALSE	TRUE
ybhQ	0.0145985	9.86737	FALSE	TRUE	FALSE
ybhR	0.00903342	4.53414	FALSE	TRUE	FALSE
ybhS	0.015873	11.0428	FALSE	TRUE	FALSE
ybhF	0.00863558	4.13409	FALSE	TRUE	FALSE
ybhG	0.017017	12.0882	FALSE	TRUE	FALSE
ybiH	0.00892857	4.42905	FALSE	TRUE	FALSE
rhlE	0.0139194	9.2357	FALSE	TRUE	FALSE
ybiA	0.010352	5.83718	FALSE	TRUE	FALSE
dinG	0.0111576	6.61881	FALSE	TRUE	FALSE
ybiB	0.0134995	8.84304	FALSE	TRUE	FALSE
ybiC	0.0101289	5.61897	FALSE	TRUE	FALSE
ybiJ	0.0114943	6.94264	FALSE	TRUE	FALSE
ybiI	0.00374532	-1.27668	FALSE	FALSE	TRUE
ybiX	0.0147493	10.007	FALSE	TRUE	FALSE
fiu	0.00744634	2.91456	FALSE	FALSE	TRUE
mcbA	0.0114943	6.94264	FALSE	TRUE	FALSE
rlmF	0.00970874	5.20557	FALSE	TRUE	FALSE
ybiO	0.0107817	6.2553	FALSE	TRUE	FALSE
glnQ	0.00829876	3.7925	FALSE	TRUE	FALSE
glnP	0.0121212	7.54178	FALSE	TRUE	FALSE
glnH	0.00803213	3.52007	FALSE	FALSE	TRUE
dps	0.015873	11.0428	FALSE	TRUE	FALSE
rhtA	0.0168919	11.9743	FALSE	TRUE	FALSE
ompX	0.0213178	15.9549	FALSE	TRUE	FALSE
opgE	0.0195707	14.3947	FALSE	TRUE	FALSE
mntS	0.0232558	17.6718	FALSE	TRUE	FALSE
mntR	0.0128205	8.20455	FALSE	TRUE	FALSE
ybiR	0.00893655	4.43705	FALSE	TRUE	FALSE
ldtB	0.0173724	12.4114	FALSE	TRUE	FALSE
ybiT	0.0156937	10.8781	FALSE	TRUE	FALSE
ybiU	0.0134281	8.77615	FALSE	TRUE	FALSE
ybiV	0.0122549	7.66892	FALSE	TRUE	FALSE
ybiW	0.00986436	5.35905	FALSE	TRUE	FALSE
ybiY	0.01	5.49246	FALSE	TRUE	FALSE
fsaA	0.0120664	7.48956	FALSE	TRUE	FALSE
moeB	0.00666667	2.09145	FALSE	FALSE	TRUE
moeA	0.00728155	2.74234	FALSE	FALSE	TRUE
iaaA	0.0165631	11.6745	FALSE	TRUE	FALSE
gsiA	0.0106838	6.16028	FALSE	TRUE	FALSE
gsiB	0.0103964	5.88051	FALSE	TRUE	FALSE
gsiC	0.0141151	9.41812	FALSE	TRUE	FALSE
gsiD	0.0197368	14.5436	FALSE	TRUE	FALSE
yliE	0.034057	27.0596	FALSE	TRUE	FALSE
yliF	0.0511663	41.5846	FALSE	TRUE	FALSE
rimO	0.0128205	8.20455	FALSE	TRUE	FALSE
bssR	0.0130208	8.39342	FALSE	TRUE	FALSE
yliI	0.0107527	6.22719	FALSE	TRUE	FALSE
gstB	0.0111643	6.62524	FALSE	TRUE	FALSE
dacC	0.00914381	4.64452	FALSE	TRUE	FALSE
deoR	0.00527009	0.552351	FALSE	FALSE	TRUE
ybjG	0.0150754	10.3086	FALSE	TRUE	FALSE
mdfA	0.0186537	13.5703	FALSE	TRUE	FALSE
ybjH	0.0140351	9.34357	FALSE	TRUE	FALSE
ybjI	0.0269608	20.9216	FALSE	TRUE	FALSE
ybjJ	0.0157155	10.8982	FALSE	TRUE	FALSE
rcdA	0.00372439	-1.30338	FALSE	FALSE	TRUE
ybjL	0.0154211	10.6274	FALSE	TRUE	FALSE
ybjM	0.015873	11.0428	FALSE	TRUE	FALSE
grxA	0.0232558	17.6718	FALSE	TRUE	FALSE
ybjC	0.00347222	-1.62973	FALSE	FALSE	TRUE
nfsA	0.0124481	7.85231	FALSE	TRUE	FALSE
rimK	0.0110742	6.53833	FALSE	TRUE	FALSE
ybjN	0.0146751	9.9383	FALSE	TRUE	FALSE
potF	0.0098832	5.3776	FALSE	TRUE	FALSE
potG	0.00970018	5.19711	FALSE	TRUE	FALSE
potH	0.0125786	7.97591	FALSE	TRUE	FALSE
potI	0.00472813	-0.0752018	FALSE	FALSE	TRUE
ybjO	0.0122699	7.68321	FALSE	TRUE	FALSE
rlmC	0.00886525	4.36546	FALSE	TRUE	FALSE
artJ	0.00956284	5.06127	FALSE	TRUE	FALSE
artM	0.019432	14.2702	FALSE	TRUE	FALSE
artQ	0.0167364	11.8326	FALSE	TRUE	FALSE
artI	0.00546448	0.772709	FALSE	FALSE	TRUE
artP	0.0178326	12.8287	FALSE	TRUE	FALSE
ybjP	0.0193798	14.2234	FALSE	TRUE	FALSE
ybjQ	0.00617284	1.55801	FALSE	FALSE	TRUE
amiD	0.0144404	9.72067	FALSE	TRUE	FALSE
ybjS	0.0118343	7.26823	FALSE	TRUE	FALSE
ybjT	0.00698812	2.43342	FALSE	FALSE	TRUE
ltaE	0.00499002	0.230623	FALSE	FALSE	TRUE
poxB	0.0110529	6.51781	FALSE	TRUE	FALSE
hcr	0.00928793	4.78825	FALSE	TRUE	FALSE
hcp	0.0108893	6.35958	FALSE	TRUE	FALSE
ybjE	0.0188889	13.7821	FALSE	TRUE	FALSE
aqpZ	0.0186782	13.5924	FALSE	TRUE	FALSE
ybjD	0.0120555	7.47917	FALSE	TRUE	FALSE
ybjX	0.0130916	8.46008	FALSE	TRUE	FALSE
macA	0.00806452	3.55326	FALSE	FALSE	TRUE
macB	0.00719055	2.64685	FALSE	FALSE	TRUE
cspD	0.00444444	-0.412575	FALSE	FALSE	TRUE
clpS	0.00623053	1.62087	FALSE	FALSE	TRUE
clpA	0.00878349	4.28323	FALSE	TRUE	FALSE
infA	0	-175.484	TRUE	FALSE	FALSE
aat	0.0113475	6.80168	FALSE	TRUE	FALSE
cydC	0.00116144	-5.41296	TRUE	FALSE	FALSE
cydD	0.00113186	-5.48201	TRUE	FALSE	FALSE
trxB	0.0124224	7.82787	FALSE	TRUE	FALSE
lrp	0.0181818	13.1445	FALSE	TRUE	FALSE
ftsK	0.00300752	-2.25649	FALSE	FALSE	TRUE
lolA	0	-175.484	TRUE	FALSE	FALSE
rarA	0.00892857	4.42905	FALSE	TRUE	FALSE
serS	0.000773395	-6.43829	TRUE	FALSE	FALSE
dmsA	0.00695297	2.39621	FALSE	FALSE	TRUE
dmsB	0.00647249	1.88293	FALSE	FALSE	TRUE
dmsC	0.0104167	5.90032	FALSE	TRUE	FALSE
ycaC	0.00797448	3.46092	FALSE	FALSE	TRUE
ycaD	0.0113142	6.76962	FALSE	TRUE	FALSE
ycaM	0.0356394	28.4166	FALSE	TRUE	FALSE
ycaN	0.0341034	27.0994	FALSE	TRUE	FALSE
ycaK	0.0490694	39.8185	FALSE	TRUE	FALSE
pflA	0.0175439	12.567	FALSE	TRUE	FALSE
pflB	0.0170828	12.1481	FALSE	TRUE	FALSE
focA	0.025641	19.7683	FALSE	TRUE	FALSE
ycaO	0.0159001	11.0676	FALSE	TRUE	FALSE
ycaP	0.011544	6.99037	FALSE	TRUE	FALSE
serC	0.00918274	4.68339	FALSE	TRUE	FALSE
aroA	0.0101246	5.61475	FALSE	TRUE	FALSE
ycaL	0.0130719	8.44149	FALSE	TRUE	FALSE
cmk	0.00292398	-2.37327	FALSE	FALSE	TRUE
rpsA	0.00119474	-5.33657	TRUE	FALSE	FALSE
ihfB	0.0210526	15.7188	FALSE	TRUE	FALSE
ycaI	0.016777	11.8696	FALSE	TRUE	FALSE
msbA	0	-175.484	TRUE	FALSE	FALSE
lpxK	0	-175.484	TRUE	FALSE	FALSE
ycaQ	0.0105434	6.0238	FALSE	TRUE	FALSE
ycaR	0	-175.484	TRUE	FALSE	FALSE
kdsB	0	-175.484	TRUE	FALSE	FALSE
ycbJ	0.0145414	9.81437	FALSE	TRUE	FALSE
elyC	0.00512821	0.390013	FALSE	FALSE	TRUE
smtA	0.00636132	1.76284	FALSE	FALSE	TRUE
mukF	0	-175.484	TRUE	FALSE	FALSE
mukE	0	-175.484	TRUE	FALSE	FALSE
mukB	0	-175.484	TRUE	FALSE	FALSE
ldtD	0.0108225	6.29489	FALSE	TRUE	FALSE
ycbK	0.0127505	8.1384	FALSE	TRUE	FALSE
ycbL	0.0108025	6.27547	FALSE	TRUE	FALSE
aspC	0.0117548	7.19226	FALSE	TRUE	FALSE
ompF	0.0110193	6.4853	FALSE	TRUE	FALSE
asnS	0	-175.484	TRUE	FALSE	FALSE
pncB	0.0124688	7.87193	FALSE	TRUE	FALSE
pepN	0.00803674	3.5248	FALSE	FALSE	TRUE
ssuB	0.0104167	5.90032	FALSE	TRUE	FALSE
ssuC	0.010101	5.59161	FALSE	TRUE	FALSE
ssuD	0.008726	4.22533	FALSE	TRUE	FALSE
ssuA	0.00625	1.64206	FALSE	FALSE	TRUE
ssuE	0.0138889	9.20721	FALSE	TRUE	FALSE
elfA	0.0481481	39.0416	FALSE	TRUE	FALSE
elfD	0.045584	36.8758	FALSE	TRUE	FALSE
elfC	0.0242215	18.5226	FALSE	TRUE	FALSE
elfG	0.0186741	13.5888	FALSE	TRUE	FALSE
ycbU	0.0184162	13.3562	FALSE	TRUE	FALSE
ycbV	0.00968992	5.18698	FALSE	TRUE	FALSE
ycbF	0.00421941	-0.685234	FALSE	FALSE	TRUE
pyrD	0.0267062	20.6995	FALSE	TRUE	FALSE
zapC	0.0184162	13.3562	FALSE	TRUE	FALSE
ycbX	0.00810811	3.59789	FALSE	FALSE	TRUE
rlmL	0.0104315	5.91477	FALSE	TRUE	FALSE
uup	0.0057652	1.10929	FALSE	FALSE	TRUE
pqiA	0.00797448	3.46092	FALSE	FALSE	TRUE
pqiB	0.00853138	4.02871	FALSE	TRUE	FALSE
pqiC	0.0106383	6.11611	FALSE	TRUE	FALSE
rmf	0	-175.484	TRUE	FALSE	FALSE
fabA	0	-175.484	TRUE	FALSE	FALSE
ycbZ	0.00965361	5.15109	FALSE	TRUE	FALSE
matP	0.0110375	6.50292	FALSE	TRUE	FALSE
ompA	0.0115274	6.97442	FALSE	TRUE	FALSE
sulA	0.0117647	7.2017	FALSE	TRUE	FALSE
sxy	0.0126984	8.08922	FALSE	TRUE	FALSE
yccS	0.0153203	10.5346	FALSE	TRUE	FALSE
yccF	0.0134228	8.77118	FALSE	TRUE	FALSE
helD	0.00875912	4.2587	FALSE	TRUE	FALSE
mgsA	0.0174292	12.4629	FALSE	TRUE	FALSE
yccT	0.0105581	6.03809	FALSE	TRUE	FALSE
yccU	0.0169082	11.9892	FALSE	TRUE	FALSE
hspQ	0.0125786	7.97591	FALSE	TRUE	FALSE
rlmI	0.0100756	5.56665	FALSE	TRUE	FALSE
yccX	0.0215054	16.1216	FALSE	TRUE	FALSE
tusE	0.00909091	4.59166	FALSE	TRUE	FALSE
yccA	0.0257576	19.8703	FALSE	TRUE	FALSE
hyaA	0.0142985	9.58877	FALSE	TRUE	FALSE
hyaB	0.00891862	4.41906	FALSE	TRUE	FALSE
hyaC	0.00847458	3.97115	FALSE	TRUE	FALSE
hyaD	0.0085034	4.00037	FALSE	TRUE	FALSE
hyaE	0.0075188	2.99001	FALSE	FALSE	TRUE
hyaF	0.016317	11.4496	FALSE	TRUE	FALSE
cbdA	0.0142395	9.5339	FALSE	TRUE	FALSE
cbdB	0.00967458	5.17182	FALSE	TRUE	FALSE
cbdX	0.0215054	16.1216	FALSE	TRUE	FALSE
appA	0.0146266	9.89342	FALSE	TRUE	FALSE
etk	0.0105456	6.02597	FALSE	TRUE	FALSE
etp	0.0178971	12.887	FALSE	TRUE	FALSE
gfcE	0.00964912	5.14665	FALSE	TRUE	FALSE
gfcD	0.00858369	4.08165	FALSE	TRUE	FALSE
gfcC	0.0160643	11.2182	FALSE	TRUE	FALSE
gfcB	0.0651163	53.2686	FALSE	TRUE	FALSE
gfcA	0.0196078	14.428	FALSE	TRUE	FALSE
insA	0.0362319	28.9237	FALSE	TRUE	FALSE
insB1	0.0555556	45.2722	FALSE	TRUE	FALSE
cspH	0.0375587	30.0578	FALSE	TRUE	FALSE
cspG	0.0469484	38.0289	FALSE	TRUE	FALSE
ymcE	0.017316	12.3601	FALSE	TRUE	FALSE
gnsA	0.00574713	1.0892	FALSE	FALSE	TRUE
yccM	0.00931099	4.81121	FALSE	TRUE	FALSE
torS	0.0105647	6.04451	FALSE	TRUE	FALSE
torT	0.0116618	7.10325	FALSE	TRUE	FALSE
torR	0.00865801	4.15674	FALSE	TRUE	FALSE
torC	0.0127877	8.17359	FALSE	TRUE	FALSE
torA	0.00942285	4.92243	FALSE	TRUE	FALSE
torD	0.00833333	3.8277	FALSE	TRUE	FALSE
cbpM	0.00653595	1.95124	FALSE	FALSE	TRUE
cbpA	0.00977199	5.268	FALSE	TRUE	FALSE
yccE	0.00318218	-2.01663	FALSE	FALSE	TRUE
agp	0.0144928	9.76924	FALSE	TRUE	FALSE
yccJ	0.0131579	8.5224	FALSE	TRUE	FALSE
wrbA	0.00837521	3.87028	FALSE	TRUE	FALSE
ymdF	0.0229885	17.4357	FALSE	TRUE	FALSE
rutG	0.00978179	5.27767	FALSE	TRUE	FALSE
rutF	0.010101	5.59161	FALSE	TRUE	FALSE
rutE	0.00676819	2.19987	FALSE	FALSE	TRUE
rutD	0.0124844	7.88668	FALSE	TRUE	FALSE
rutC	0.00775194	3.2317	FALSE	FALSE	TRUE
rutB	0.00721501	2.67254	FALSE	FALSE	TRUE
rutA	0.0078329	3.31525	FALSE	FALSE	TRUE
rutR	0.00782473	3.30682	FALSE	FALSE	TRUE
putA	0.0116074	7.0511	FALSE	TRUE	FALSE
putP	0.0139165	9.23298	FALSE	TRUE	FALSE
efeU	0.00361011	-1.45022	FALSE	FALSE	TRUE
efeO	0.0115248	6.97197	FALSE	TRUE	FALSE
efeB	0.00471698	-0.0883392	FALSE	FALSE	TRUE
phoH	0.0169014	11.983	FALSE	TRUE	FALSE
pgaD	0.0241546	18.4637	FALSE	TRUE	FALSE
pgaC	0.0625943	51.1634	FALSE	TRUE	FALSE
pgaB	0.0297177	23.3178	FALSE	TRUE	FALSE
pgaA	0.0400165	32.153	FALSE	TRUE	FALSE
ycdT	0.0191317	14.0005	FALSE	TRUE	FALSE
insF1	0.0680507	55.7148	FALSE	TRUE	FALSE
insE1	0.07	57.3379	FALSE	TRUE	FALSE
ymdE	0.0292398	22.9036	FALSE	TRUE	FALSE
ycdU	0.029382	23.0268	FALSE	TRUE	FALSE
ghrA	0.0191693	14.0344	FALSE	TRUE	FALSE
ycdX	0.0121951	7.6121	FALSE	TRUE	FALSE
ycdY	0.0198198	14.6179	FALSE	TRUE	FALSE
ycdZ	0.0142276	9.52288	FALSE	TRUE	FALSE
csgG	0.0143885	9.67242	FALSE	TRUE	FALSE
csgF	0.0359712	28.7007	FALSE	TRUE	FALSE
csgE	0.0512821	41.682	FALSE	TRUE	FALSE
csgD	0.0261137	20.1819	FALSE	TRUE	FALSE
csgB	0.0372807	29.8204	FALSE	TRUE	FALSE
csgA	0.0394737	31.6909	FALSE	TRUE	FALSE
csgC	0.048048	38.9572	FALSE	TRUE	FALSE
ymdA	0.0544872	44.3757	FALSE	TRUE	FALSE
ymdB	0.0205993	15.3147	FALSE	TRUE	FALSE
clsC	0.0161744	11.3191	FALSE	TRUE	FALSE
opgC	0.0423143	34.1058	FALSE	TRUE	FALSE
opgG	0.0123698	7.77801	FALSE	TRUE	FALSE
opgH	0.0102201	5.7083	FALSE	TRUE	FALSE
yceK	0.0131579	8.5224	FALSE	TRUE	FALSE
msyB	0.0106667	6.14368	FALSE	TRUE	FALSE
mdtG	0.00896496	4.46554	FALSE	TRUE	FALSE
lpxL	0	-175.484	TRUE	FALSE	FALSE
yceA	0.014245	9.53905	FALSE	TRUE	FALSE
yceI	0.0260417	20.1189	FALSE	TRUE	FALSE
yceJ	0.0440917	35.6128	FALSE	TRUE	FALSE
yceO	0.0070922	2.54333	FALSE	FALSE	TRUE
solA	0.028597	22.3457	FALSE	TRUE	FALSE
bssS	0.0509804	41.4282	FALSE	TRUE	FALSE
dinI	0.00813008	3.62037	FALSE	TRUE	FALSE
pyrC	0.0105062	5.9876	FALSE	TRUE	FALSE
yceB	0.0178253	12.822	FALSE	TRUE	FALSE
grxB	0.0138889	9.20721	FALSE	TRUE	FALSE
mdtH	0.00909843	4.59917	FALSE	TRUE	FALSE
rimJ	0.0222222	16.7577	FALSE	TRUE	FALSE
yceH	0.0169753	12.0503	FALSE	TRUE	FALSE
yceM	0.0119048	7.33549	FALSE	TRUE	FALSE
murJ	0	-175.484	TRUE	FALSE	FALSE
flgN	0.0143885	9.67242	FALSE	TRUE	FALSE
flgM	0	-175.484	TRUE	FALSE	FALSE
flgA	0.0106061	6.08477	FALSE	TRUE	FALSE
flgB	0.00719424	2.65073	FALSE	FALSE	TRUE
flgC	0.00246914	-3.03653	FALSE	FALSE	TRUE
flgD	0.00431034	-0.574483	FALSE	FALSE	TRUE
flgE	0.0082713	3.76453	FALSE	TRUE	FALSE
flgF	0.00793651	3.4219	FALSE	FALSE	TRUE
flgG	0.0114943	6.94264	FALSE	TRUE	FALSE
flgH	0.0114449	6.89528	FALSE	TRUE	FALSE
flgI	0.00546448	0.772709	FALSE	FALSE	TRUE
flgJ	0.0116773	7.11806	FALSE	TRUE	FALSE
flgK	0.006691	2.11747	FALSE	FALSE	TRUE
flgL	0.00838574	3.88099	FALSE	TRUE	FALSE
rne	0.00313873	-2.07578	FALSE	FALSE	TRUE
yceQ	0	-175.484	TRUE	FALSE	FALSE
rluC	0.00625	1.64206	FALSE	FALSE	TRUE
yceF	0.0188034	13.7052	FALSE	TRUE	FALSE
yceD	0.00957854	5.07682	FALSE	TRUE	FALSE
rpmF	0	-175.484	TRUE	FALSE	FALSE
plsX	0.00840336	3.89889	FALSE	TRUE	FALSE
fabH	0	-175.484	TRUE	FALSE	FALSE
fabD	0	-175.484	TRUE	FALSE	FALSE
fabG	0	-175.484	TRUE	FALSE	FALSE
acpP	0	-175.484	TRUE	FALSE	FALSE
fabF	0.00322061	-1.96459	FALSE	FALSE	TRUE
pabC	0.0111111	6.57396	FALSE	TRUE	FALSE
yceG	0.00684262	2.27911	FALSE	FALSE	TRUE
tmk	0	-175.484	TRUE	FALSE	FALSE
holB	0	-175.484	TRUE	FALSE	FALSE
ycfH	0.0175439	12.567	FALSE	TRUE	FALSE
ptsG	0.0097629	5.25904	FALSE	TRUE	FALSE
fhuE	0.0114155	6.86705	FALSE	TRUE	FALSE
hinT	0.00555556	0.875178	FALSE	FALSE	TRUE
ycfL	0.0185185	13.4485	FALSE	TRUE	FALSE
lpoB	0.00934579	4.84585	FALSE	TRUE	FALSE
thiK	0.00727273	2.73309	FALSE	FALSE	TRUE
nagZ	0.0107212	6.19668	FALSE	TRUE	FALSE
ycfP	0.00368324	-1.35606	FALSE	FALSE	TRUE
ndh	0.00613027	1.51152	FALSE	FALSE	TRUE
ycfJ	0.0111111	6.57396	FALSE	TRUE	FALSE
ycfQ	0.0126382	8.03232	FALSE	TRUE	FALSE
bhsA	0.00387597	-1.11116	FALSE	FALSE	TRUE
ldtC	0.00623053	1.62087	FALSE	FALSE	TRUE
mfd	0.00609225	1.46994	FALSE	FALSE	TRUE
ycfT	0.0139665	9.27961	FALSE	TRUE	FALSE
lolC	0	-175.484	TRUE	FALSE	FALSE
lolD	0	-175.484	TRUE	FALSE	FALSE
lolE	0	-175.484	TRUE	FALSE	FALSE
nagK	0.00548246	0.792971	FALSE	FALSE	TRUE
cobB	0.0137174	9.04703	FALSE	TRUE	FALSE
ycfZ	0.0342205	27.2	FALSE	TRUE	FALSE
ymfA	0.0281385	21.9473	FALSE	TRUE	FALSE
potD	0.0133715	8.72308	FALSE	TRUE	FALSE
potC	0.00880503	4.30492	FALSE	TRUE	FALSE
potB	0.00966184	5.15922	FALSE	TRUE	FALSE
potA	0.00615655	1.54024	FALSE	FALSE	TRUE
pepT	0.0105949	6.07397	FALSE	TRUE	FALSE
roxA	0.00623886	1.62994	FALSE	FALSE	TRUE
phoQ	0.00821355	3.70565	FALSE	TRUE	FALSE
phoP	0.0133929	8.74308	FALSE	TRUE	FALSE
purB	0.00145879	-4.77374	TRUE	FALSE	FALSE
hflD	0.00934579	4.84585	FALSE	TRUE	FALSE
mnmA	0.00361337	-1.44601	FALSE	FALSE	TRUE
nudJ	0.00649351	1.90557	FALSE	FALSE	TRUE
rluE	0.00764526	3.12131	FALSE	FALSE	TRUE
icd	0.00479616	0.00473589	FALSE	FALSE	TRUE
ymfD	0.0105105	5.99179	FALSE	TRUE	FALSE
ymfE	0.00425532	-0.641404	FALSE	FALSE	TRUE
lit	0.0257271	19.8436	FALSE	TRUE	FALSE
intE	0.0301418	23.685	FALSE	TRUE	FALSE
xisE	0.0121951	7.6121	FALSE	TRUE	FALSE
ymfI	0.00584795	1.20105	FALSE	FALSE	TRUE
ymfJ	0.012945	8.32195	FALSE	TRUE	FALSE
cohE	0	-175.484	TRUE	FALSE	FALSE
croE	0.00497512	0.213362	FALSE	FALSE	TRUE
ymfL	0.00537634	0.673082	FALSE	FALSE	TRUE
ymfM	0.0176991	12.7077	FALSE	TRUE	FALSE
oweE	0.0213675	15.9991	FALSE	TRUE	FALSE
aaaE	0.010582	6.06138	FALSE	TRUE	FALSE
ymfR	0.010929	6.39797	FALSE	TRUE	FALSE
beeE	0.00485437	0.0728491	FALSE	FALSE	TRUE
jayE	0.00897436	4.47497	FALSE	TRUE	FALSE
ymfQ	0.00854701	4.04453	FALSE	TRUE	FALSE
stfP	0.0222222	16.7577	FALSE	TRUE	FALSE
tfaP	0.0217391	16.3292	FALSE	TRUE	FALSE
tfaE	0.0547264	44.5765	FALSE	TRUE	FALSE
stfE	0.0379242	30.3698	FALSE	TRUE	FALSE
pinE	0.0198198	14.6179	FALSE	TRUE	FALSE
mcrA	0.0203837	15.1223	FALSE	TRUE	FALSE
icdC	0.0121212	7.54178	FALSE	TRUE	FALSE
iraM	0.00308642	-2.14745	FALSE	FALSE	TRUE
ycgX	0.0148148	10.0677	FALSE	TRUE	FALSE
bluR	0.0177596	12.7625	FALSE	TRUE	FALSE
bluF	0.0214521	16.0743	FALSE	TRUE	FALSE
ycgZ	0.0126582	8.05123	FALSE	TRUE	FALSE
ymgA	0.025641	19.7683	FALSE	TRUE	FALSE
ariR	0.0149813	10.2217	FALSE	TRUE	FALSE
ymgC	0.0160643	11.2182	FALSE	TRUE	FALSE
ycgG	0.0275591	21.4431	FALSE	TRUE	FALSE
ymgF	0.0410959	33.071	FALSE	TRUE	FALSE
ycgH	0.00981502	5.31044	FALSE	TRUE	FALSE
ymgD	0.0272727	21.1936	FALSE	TRUE	FALSE
ymgG	0.0173913	12.4285	FALSE	TRUE	FALSE
ymgI	0.0172414	12.2923	FALSE	TRUE	FALSE
ymgJ	0.0215054	16.1216	FALSE	TRUE	FALSE
ycgI	0.0289855	22.683	FALSE	TRUE	FALSE
minE	0.00374532	-1.27668	FALSE	FALSE	TRUE
minD	0.0123001	7.71188	FALSE	TRUE	FALSE
minC	0.00718391	2.63987	FALSE	FALSE	TRUE
ycgJ	0.0298103	23.398	FALSE	TRUE	FALSE
pliG	0.0472637	38.2951	FALSE	TRUE	FALSE
ycgL	0.0102041	5.6926	FALSE	TRUE	FALSE
ycgM	0.0166667	11.769	FALSE	TRUE	FALSE
ycgN	0.0281385	21.9473	FALSE	TRUE	FALSE
hlyE	0.0208333	15.5235	FALSE	TRUE	FALSE
umuD	0.00952381	5.0226	FALSE	TRUE	FALSE
umuC	0.00630418	1.70091	FALSE	FALSE	TRUE
dsbB	0.0094162	4.91582	FALSE	TRUE	FALSE
nhaB	0.0077821	3.26285	FALSE	FALSE	TRUE
fadR	0.00277778	-2.58111	FALSE	FALSE	TRUE
ycgB	0.00913242	4.63315	FALSE	TRUE	FALSE
dadA	0.00846805	3.96454	FALSE	TRUE	FALSE
dadX	0.0102708	5.75785	FALSE	TRUE	FALSE
cvrA	0.0178469	12.8416	FALSE	TRUE	FALSE
ldcA	0.00983607	5.33118	FALSE	TRUE	FALSE
emtA	0.00816993	3.66111	FALSE	TRUE	FALSE
ycgR	0.0108844	6.35479	FALSE	TRUE	FALSE
ymgE	0.027451	21.3489	FALSE	TRUE	FALSE
ycgY	0.0113379	6.7924	FALSE	TRUE	FALSE
treA	0.0153121	10.527	FALSE	TRUE	FALSE
dhaM	0.0155039	10.7036	FALSE	TRUE	FALSE
dhaL	0.00631912	1.71711	FALSE	FALSE	TRUE
dhaK	0.00746965	2.93885	FALSE	FALSE	TRUE
dhaR	0.0078125	3.29421	FALSE	FALSE	TRUE
ycgV	0.0170851	12.1502	FALSE	TRUE	FALSE
ychF	0.00641026	1.81577	FALSE	FALSE	TRUE
pth	0	-175.484	TRUE	FALSE	FALSE
ychH	0	-175.484	TRUE	FALSE	FALSE
dauA	0.010119	5.6093	FALSE	TRUE	FALSE
prs	0	-175.484	TRUE	FALSE	FALSE
ispE	0	-175.484	TRUE	FALSE	FALSE
lolB	0	-175.484	TRUE	FALSE	FALSE
hemA	0.000795545	-6.37096	TRUE	FALSE	FALSE
prfA	0.000923361	-6.00686	TRUE	FALSE	FALSE
prmC	0	-175.484	TRUE	FALSE	FALSE
ychQ	0.0101781	5.66717	FALSE	TRUE	FALSE
ychA	0.0111111	6.57396	FALSE	TRUE	FALSE
kdsA	0	-175.484	TRUE	FALSE	FALSE
ldrA	0	-175.484	TRUE	FALSE	FALSE
ldrB	0.00925926	4.7597	FALSE	TRUE	FALSE
ldrC	0.0185185	13.4485	FALSE	TRUE	FALSE
chaA	0.027248	21.172	FALSE	TRUE	FALSE
chaB	0.04329	34.9334	FALSE	TRUE	FALSE
chaC	0.012931	8.3088	FALSE	TRUE	FALSE
ychN	0.00847458	3.97115	FALSE	TRUE	FALSE
ychO	0.0121864	7.60378	FALSE	TRUE	FALSE
narL	0.00768049	3.1578	FALSE	FALSE	TRUE
narX	0.0111297	6.59186	FALSE	TRUE	FALSE
narK	0.0114943	6.94264	FALSE	TRUE	FALSE
narG	0.0090812	4.58194	FALSE	TRUE	FALSE
narH	0.00909682	4.59756	FALSE	TRUE	FALSE
narJ	0.0112518	6.70953	FALSE	TRUE	FALSE
narI	0.0103245	5.81034	FALSE	TRUE	FALSE
tpr	0	-175.484	TRUE	FALSE	FALSE
purU	0.0142349	9.52961	FALSE	TRUE	FALSE
ychJ	0.0239651	18.297	FALSE	TRUE	FALSE
rssA	0.0154525	10.6564	FALSE	TRUE	FALSE
rssB	0.025641	19.7683	FALSE	TRUE	FALSE
galU	0.0264026	20.4344	FALSE	TRUE	FALSE
hns	0.00724638	2.70546	FALSE	FALSE	TRUE
tdk	0.0614887	50.2397	FALSE	TRUE	FALSE
insZ	0.0355556	28.3447	FALSE	TRUE	FALSE
adhE	0.0108371	6.309	FALSE	TRUE	FALSE
ychE	0.0154321	10.6375	FALSE	TRUE	FALSE
oppA	0.0202206	14.9765	FALSE	TRUE	FALSE
oppB	0.0304017	23.9099	FALSE	TRUE	FALSE
oppC	0.0132013	8.56323	FALSE	TRUE	FALSE
oppD	0.00690335	2.34362	FALSE	FALSE	TRUE
oppF	0.0079602	3.44625	FALSE	FALSE	TRUE
yciU	0.0121212	7.54178	FALSE	TRUE	FALSE
clsA	0.00958248	5.08072	FALSE	TRUE	FALSE
yciY	0.0229885	17.4357	FALSE	TRUE	FALSE
kch	0.0311005	24.5137	FALSE	TRUE	FALSE
yciI	0.013468	8.81355	FALSE	TRUE	FALSE
tonB	0.00972222	5.21888	FALSE	TRUE	FALSE
yciA	0.0200501	14.8241	FALSE	TRUE	FALSE
yciB	0.0203704	15.1104	FALSE	TRUE	FALSE
yciC	0.0201613	14.9235	FALSE	TRUE	FALSE
ompW	0.0312989	24.6851	FALSE	TRUE	FALSE
yciE	0.00788955	3.3736	FALSE	FALSE	TRUE
yciF	0.0219561	16.5218	FALSE	TRUE	FALSE
yciG	0.0166667	11.769	FALSE	TRUE	FALSE
trpA	0.00495663	0.19191	FALSE	FALSE	TRUE
trpB	0.00670017	2.12727	FALSE	FALSE	TRUE
trpC	0.010279	5.76589	FALSE	TRUE	FALSE
trpD	0.00814536	3.636	FALSE	TRUE	FALSE
trpE	0.00639795	1.80247	FALSE	FALSE	TRUE
trpL	0	-175.484	TRUE	FALSE	FALSE
yciV	0.00680272	2.23666	FALSE	FALSE	TRUE
yciO	0.0112721	6.72916	FALSE	TRUE	FALSE
yciQ	0.021097	15.7584	FALSE	TRUE	FALSE
rluB	0.0159817	11.1425	FALSE	TRUE	FALSE
btuR	0.0101523	5.64187	FALSE	TRUE	FALSE
yciK	0.00527009	0.552351	FALSE	FALSE	TRUE
sohB	0.00761905	3.09413	FALSE	FALSE	TRUE
yciN	0.00793651	3.4219	FALSE	FALSE	TRUE
topA	0.00192456	-3.91251	TRUE	FALSE	FALSE
cysB	0	-175.484	TRUE	FALSE	FALSE
ymiA	0.030303	23.8245	FALSE	TRUE	FALSE
yciX	0.047619	38.5951	FALSE	TRUE	FALSE
acnA	0.0104634	5.94587	FALSE	TRUE	FALSE
ribA	0	-175.484	TRUE	FALSE	FALSE
pgpB	0.00522876	0.505193	FALSE	FALSE	TRUE
yciS	0.00323625	-1.94348	FALSE	FALSE	TRUE
yciM	0.000854701	-6.1976	TRUE	FALSE	FALSE
pyrF	0.0149051	10.1513	FALSE	TRUE	FALSE
yciH	0.0336391	26.7006	FALSE	TRUE	FALSE
osmB	0.0958904	78.7902	FALSE	TRUE	FALSE
yciT	0.00933333	4.83345	FALSE	TRUE	FALSE
yciZ	0.0287356	22.4661	FALSE	TRUE	FALSE
gmr	0.0196375	14.4545	FALSE	TRUE	FALSE
ymiB	0	-175.484	TRUE	FALSE	FALSE
rnb	0.00775194	3.2317	FALSE	FALSE	TRUE
yciW	0.00886525	4.36546	FALSE	TRUE	FALSE
fabI	0	-175.484	TRUE	FALSE	FALSE
ycjD	0.00847458	3.97115	FALSE	TRUE	FALSE
sapF	0.00619579	1.58303	FALSE	FALSE	TRUE
sapD	0.0060423	1.41519	FALSE	FALSE	TRUE
sapC	0.00897868	4.4793	FALSE	TRUE	FALSE
sapB	0.00414079	-0.781644	FALSE	FALSE	TRUE
sapA	0.0103406	5.82611	FALSE	TRUE	FALSE
ymjA	0.0121951	7.6121	FALSE	TRUE	FALSE
puuP	0.01443	9.71099	FALSE	TRUE	FALSE
puuA	0.0119803	7.40752	FALSE	TRUE	FALSE
puuD	0.0104575	5.94016	FALSE	TRUE	FALSE
puuR	0.0179211	12.9088	FALSE	TRUE	FALSE
puuC	0.00537634	0.673082	FALSE	FALSE	TRUE
puuB	0.0078064	3.28792	FALSE	FALSE	TRUE
puuE	0.00631912	1.71711	FALSE	FALSE	TRUE
pspF	0.00920245	4.70306	FALSE	TRUE	FALSE
pspA	0.00747384	2.94321	FALSE	FALSE	TRUE
pspB	0.00888889	4.38921	FALSE	TRUE	FALSE
pspC	0.0194444	14.2814	FALSE	TRUE	FALSE
pspD	0.0135135	8.85619	FALSE	TRUE	FALSE
pspE	0.0444444	35.9115	FALSE	TRUE	FALSE
ycjM	0.0172619	12.311	FALSE	TRUE	FALSE
ycjN	0.0170147	12.0861	FALSE	TRUE	FALSE
ycjO	0.00907029	4.57104	FALSE	TRUE	FALSE
ycjP	0.0154211	10.6274	FALSE	TRUE	FALSE
ycjQ	0.00949668	4.9957	FALSE	TRUE	FALSE
ycjR	0.00760456	3.07911	FALSE	FALSE	TRUE
ycjS	0.0094697	4.96894	FALSE	TRUE	FALSE
ycjT	0.00925926	4.7597	FALSE	TRUE	FALSE
ycjU	0.0136364	8.97122	FALSE	TRUE	FALSE
ycjV	0.023084	17.5201	FALSE	TRUE	FALSE
ompG	0.0452539	36.5965	FALSE	TRUE	FALSE
ycjW	0.029029	22.7208	FALSE	TRUE	FALSE
ycjX	0.00858369	4.08165	FALSE	TRUE	FALSE
ycjF	0.0122411	7.65576	FALSE	TRUE	FALSE
tyrR	0.00843061	3.92655	FALSE	TRUE	FALSE
tpx	0.00394477	-1.02481	FALSE	FALSE	TRUE
ycjG	0.015528	10.7258	FALSE	TRUE	FALSE
mpaA	0.00548697	0.798054	FALSE	FALSE	TRUE
ymjC	0.00724638	2.70546	FALSE	FALSE	TRUE
ymjD	0	-175.484	TRUE	FALSE	FALSE
ycjY	0.0238871	18.2283	FALSE	TRUE	FALSE
pgrR	0.05	40.6027	FALSE	TRUE	FALSE
mppA	0.0285006	22.262	FALSE	TRUE	FALSE
ynaI	0.0290698	22.7561	FALSE	TRUE	FALSE
insH1	0.13471	110.724	FALSE	TRUE	FALSE
ynaJ	0.0232558	17.6718	FALSE	TRUE	FALSE
uspE	0.00630915	1.7063	FALSE	FALSE	TRUE
fnr	0.00531208	0.600149	FALSE	FALSE	TRUE
ogt	0.00387597	-1.11116	FALSE	FALSE	TRUE
abgT	0.0117878	7.2238	FALSE	TRUE	FALSE
abgB	0.0124481	7.85231	FALSE	TRUE	FALSE
abgA	0.0122044	7.62094	FALSE	TRUE	FALSE
abgR	0.00880088	4.30074	FALSE	TRUE	FALSE
smrA	0.0035461	-1.53323	FALSE	FALSE	TRUE
ydaM	0.0145985	9.86737	FALSE	TRUE	FALSE
ydaN	0.0182927	13.2447	FALSE	TRUE	FALSE
dbpA	0.00655022	1.96658	FALSE	FALSE	TRUE
ttcA	0.00961538	5.11328	FALSE	TRUE	FALSE
intR	0.0226537	17.1398	FALSE	TRUE	FALSE
ydaQ	0.0277778	21.6335	FALSE	TRUE	FALSE
ydaC	0	-175.484	TRUE	FALSE	FALSE
ralR	0.0153846	10.5938	FALSE	TRUE	FALSE
recT	0.0135802	8.91869	FALSE	TRUE	FALSE
recE	0.0130719	8.44149	FALSE	TRUE	FALSE
racC	0.00724638	2.70546	FALSE	FALSE	TRUE
ydaE	0	-175.484	TRUE	FALSE	FALSE
kilR	0.018018	12.9964	FALSE	TRUE	FALSE
sieB	0.0265849	20.5936	FALSE	TRUE	FALSE
ydaF	0.0512821	41.682	FALSE	TRUE	FALSE
ydaG	0.0222222	16.7577	FALSE	TRUE	FALSE
racR	0.00209644	-3.62395	TRUE	FALSE	FALSE
ydaS	0.013468	8.81355	FALSE	TRUE	FALSE
ydaT	0.0165485	11.6611	FALSE	TRUE	FALSE
ydaU	0.013986	9.29782	FALSE	TRUE	FALSE
ydaV	0.00535475	0.648604	FALSE	FALSE	TRUE
ydaW	0.012	7.42633	FALSE	TRUE	FALSE
rzpR	0.0225225	17.0237	FALSE	TRUE	FALSE
rzoR	0.0268817	20.8527	FALSE	TRUE	FALSE
trkG	0.0137174	9.04703	FALSE	TRUE	FALSE
ynaK	0.0530303	43.1521	FALSE	TRUE	FALSE
ydaY	0.0353201	28.143	FALSE	TRUE	FALSE
tmpR	0.0107181	6.19364	FALSE	TRUE	FALSE
lomR	0.0075188	2.99001	FALSE	FALSE	TRUE
insH1	0.019368	14.2128	FALSE	TRUE	FALSE
stfR	0.0115968	7.04097	FALSE	TRUE	FALSE
tfaR	0.0555556	45.2722	FALSE	TRUE	FALSE
pinR	0.0423012	34.0947	FALSE	TRUE	FALSE
ynaE	0.0299145	23.4882	FALSE	TRUE	FALSE
ttcC	0	-175.484	TRUE	FALSE	FALSE
uspF	0.0321839	25.4484	FALSE	TRUE	FALSE
ompN	0.026455	20.4802	FALSE	TRUE	FALSE
pfo	0.0119149	7.34516	FALSE	TRUE	FALSE
ydbJ	0.00374532	-1.27668	FALSE	FALSE	TRUE
hslJ	0.0118203	7.25487	FALSE	TRUE	FALSE
ldhA	0.0131313	8.4974	FALSE	TRUE	FALSE
ydbH	0.0159091	11.0759	FALSE	TRUE	FALSE
ynbE	0.0268817	20.8527	FALSE	TRUE	FALSE
ydbL	0.0244648	18.7365	FALSE	TRUE	FALSE
feaR	0.0110375	6.50292	FALSE	TRUE	FALSE
feaB	0.0106667	6.14368	FALSE	TRUE	FALSE
tynA	0.00923483	4.73535	FALSE	TRUE	FALSE
paaZ	0.00684262	2.27911	FALSE	FALSE	TRUE
paaA	0.00430108	-0.585736	FALSE	FALSE	TRUE
paaB	0.00347222	-1.62973	FALSE	FALSE	TRUE
paaC	0.00669344	2.12008	FALSE	FALSE	TRUE
paaD	0.0160643	11.2182	FALSE	TRUE	FALSE
paaE	0.00466853	-0.145529	FALSE	FALSE	TRUE
paaF	0.00911458	4.61532	FALSE	TRUE	FALSE
paaG	0.00887199	4.37224	FALSE	TRUE	FALSE
paaH	0.00910364	4.60439	FALSE	TRUE	FALSE
paaI	0.0141844	9.48264	FALSE	TRUE	FALSE
paaJ	0.00995025	5.44357	FALSE	TRUE	FALSE
paaK	0.00913242	4.63315	FALSE	TRUE	FALSE
paaX	0.00630915	1.7063	FALSE	FALSE	TRUE
paaY	0.0135364	8.87761	FALSE	TRUE	FALSE
ynbG	0	-175.484	TRUE	FALSE	FALSE
ydbA	0.027874	21.7172	FALSE	TRUE	FALSE
insD1	0.110375	90.7302	FALSE	TRUE	FALSE
insC1	0.0765027	62.7431	FALSE	TRUE	FALSE
insI1	0.0520833	42.3561	FALSE	TRUE	FALSE
ydbC	0.0209059	15.5882	FALSE	TRUE	FALSE
ydbD	0.0333767	26.475	FALSE	TRUE	FALSE
ynbA	0.019802	14.602	FALSE	TRUE	FALSE
ynbB	0.0178372	12.8328	FALSE	TRUE	FALSE
ynbC	0.013083	8.45199	FALSE	TRUE	FALSE
ynbD	0.0123743	7.78231	FALSE	TRUE	FALSE
azoR	0.00330033	-1.85741	FALSE	FALSE	TRUE
hrpA	0.00538048	0.677763	FALSE	FALSE	TRUE
ydcF	0.00998752	5.4802	FALSE	TRUE	FALSE
aldA	0.0152778	10.4954	FALSE	TRUE	FALSE
gapC	0.00998004	5.47285	FALSE	TRUE	FALSE
cybB	0.0301318	23.6763	FALSE	TRUE	FALSE
ydcA	0.0344828	27.425	FALSE	TRUE	FALSE
hokB	0.00666667	2.09145	FALSE	FALSE	TRUE
mokB	0.00595238	1.31635	FALSE	FALSE	TRUE
trg	0.00914077	4.64148	FALSE	TRUE	FALSE
ydcI	0.0140693	9.37542	FALSE	TRUE	FALSE
ydcJ	0.0133929	8.74308	FALSE	TRUE	FALSE
opgD	0.00845411	3.95039	FALSE	TRUE	FALSE
ydcH	0.0133333	8.68723	FALSE	TRUE	FALSE
rimL	0.00555556	0.875178	FALSE	FALSE	TRUE
ydcK	0.0101937	5.68241	FALSE	TRUE	FALSE
tehA	0.0221551	16.6982	FALSE	TRUE	FALSE
tehB	0.013468	8.81355	FALSE	TRUE	FALSE
ydcL	0.0149477	10.1906	FALSE	TRUE	FALSE
insP	0.0162037	11.3459	FALSE	TRUE	FALSE
insQ	0.00696258	2.40638	FALSE	FALSE	TRUE
ydcO	0.0136054	8.94228	FALSE	TRUE	FALSE
ydcN	0.00558659	0.90999	FALSE	FALSE	TRUE
ydcP	0.0127421	8.1305	FALSE	TRUE	FALSE
yncJ	0.021645	16.2457	FALSE	TRUE	FALSE
hicA	0.0112994	6.75543	FALSE	TRUE	FALSE
hicB	0.0119904	7.41719	FALSE	TRUE	FALSE
ydcR	0.0135039	8.84719	FALSE	TRUE	FALSE
ydcS	0.0078534	3.33638	FALSE	FALSE	TRUE
ydcT	0.00493097	0.162102	FALSE	FALSE	TRUE
ydcU	0.00849257	3.98939	FALSE	TRUE	FALSE
ydcV	0.00125786	-5.19546	TRUE	FALSE	FALSE
patD	0.0112281	6.68672	FALSE	TRUE	FALSE
yncL	0.0104167	5.90032	FALSE	TRUE	FALSE
ydcX	0.0172414	12.2923	FALSE	TRUE	FALSE
ydcY	0.0128205	8.20455	FALSE	TRUE	FALSE
ydcZ	0.0177778	12.779	FALSE	TRUE	FALSE
mnaT	0.0154143	10.6211	FALSE	TRUE	FALSE
curA	0.0125241	7.92428	FALSE	TRUE	FALSE
mcbR	0.027027	20.9794	FALSE	TRUE	FALSE
yncD	0.0180694	13.0429	FALSE	TRUE	FALSE
yncE	0.0160075	11.1662	FALSE	TRUE	FALSE
ansP	0.012	7.42633	FALSE	TRUE	FALSE
yncG	0.0323625	25.6022	FALSE	TRUE	FALSE
yncH	0	-175.484	TRUE	FALSE	FALSE
rhsE	0.0255277	19.6691	FALSE	TRUE	FALSE
ydcD	0.00414079	-0.781644	FALSE	FALSE	TRUE
yncI	0.00854701	4.04453	FALSE	TRUE	FALSE
ydcC	0.0439754	35.5142	FALSE	TRUE	FALSE
pptA	0.0213675	15.9991	FALSE	TRUE	FALSE
yddH	0.0122807	7.69343	FALSE	TRUE	FALSE
nhoA	0.00472813	-0.0752018	FALSE	FALSE	TRUE
yddE	0.00894855	4.44909	FALSE	TRUE	FALSE
narV	0.0117474	7.18518	FALSE	TRUE	FALSE
narW	0.00862069	4.11905	FALSE	TRUE	FALSE
narY	0.00582524	1.1759	FALSE	FALSE	TRUE
narZ	0.00668271	2.1086	FALSE	FALSE	TRUE
narU	0.0143988	9.68204	FALSE	TRUE	FALSE
yddK	0.0045045	-0.340583	FALSE	FALSE	TRUE
yddL	0.00716846	2.62362	FALSE	FALSE	TRUE
yddG	0.0408163	32.8334	FALSE	TRUE	FALSE
fdnG	0.00853018	4.0275	FALSE	TRUE	FALSE
fdnH	0.00903955	4.54027	FALSE	TRUE	FALSE
fdnI	0.00917431	4.67498	FALSE	TRUE	FALSE
yddM	0.00350877	-1.58189	FALSE	FALSE	TRUE
adhP	0.00791296	3.39769	FALSE	FALSE	TRUE
maeA	0.0123675	7.77583	FALSE	TRUE	FALSE
sra	0	-175.484	TRUE	FALSE	FALSE
bdm	0.037037	29.6122	FALSE	TRUE	FALSE
osmC	0.00694444	2.38718	FALSE	FALSE	TRUE
ddpF	0.00862999	4.12844	FALSE	TRUE	FALSE
ddpD	0.00810537	3.59509	FALSE	FALSE	TRUE
ddpC	0.00557414	0.896025	FALSE	FALSE	TRUE
ddpB	0.00488759	0.111606	FALSE	FALSE	TRUE
ddpA	0.00773694	3.2162	FALSE	FALSE	TRUE
ddpX	0.00687285	2.31124	FALSE	FALSE	TRUE
dosP	0.0108333	6.30538	FALSE	TRUE	FALSE
dosC	0.0310918	24.5063	FALSE	TRUE	FALSE
yddW	0.0113636	6.81718	FALSE	TRUE	FALSE
gadC	0.0201823	14.9423	FALSE	TRUE	FALSE
gadB	0.0292648	22.9253	FALSE	TRUE	FALSE
pqqL	0.0228898	17.3485	FALSE	TRUE	FALSE
yddB	0.024863	19.0863	FALSE	TRUE	FALSE
yddA	0.0314353	24.8028	FALSE	TRUE	FALSE
ydeM	0.0129534	8.32985	FALSE	TRUE	FALSE
ydeN	0.0308972	24.3382	FALSE	TRUE	FALSE
ydeO	0.00787402	3.35761	FALSE	FALSE	TRUE
safA	0	-175.484	TRUE	FALSE	FALSE
ydeP	0.0127193	8.10896	FALSE	TRUE	FALSE
ydeQ	0.0120219	7.44716	FALSE	TRUE	FALSE
ydeR	0.031746	25.0709	FALSE	TRUE	FALSE
ydeS	0.0244821	18.7517	FALSE	TRUE	FALSE
ydeT	0.0268949	20.8641	FALSE	TRUE	FALSE
yneL	0.0343137	27.28	FALSE	TRUE	FALSE
hipA	0.00907029	4.57104	FALSE	TRUE	FALSE
hipB	0	-175.484	TRUE	FALSE	FALSE
yneO	0.018602	13.5238	FALSE	TRUE	FALSE
lsrK	0.0081607	3.65168	FALSE	TRUE	FALSE
lsrR	0.0104822	5.96419	FALSE	TRUE	FALSE
lsrA	0.00651042	1.92377	FALSE	FALSE	TRUE
lsrC	0.00874636	4.24584	FALSE	TRUE	FALSE
lsrD	0.00503525	0.282934	FALSE	FALSE	TRUE
lsrB	0.0107527	6.22719	FALSE	TRUE	FALSE
lsrF	0.0239726	18.3036	FALSE	TRUE	FALSE
lsrG	0.0137457	9.07347	FALSE	TRUE	FALSE
tam	0.00658762	2.00674	FALSE	FALSE	TRUE
yneE	0.00765027	3.1265	FALSE	FALSE	TRUE
uxaB	0.0103306	5.81629	FALSE	TRUE	FALSE
yneF	0.00843882	3.93488	FALSE	TRUE	FALSE
yneG	0.0166667	11.769	FALSE	TRUE	FALSE
glsB	0.00970874	5.20557	FALSE	TRUE	FALSE
sad	0.00935925	4.85923	FALSE	TRUE	FALSE
yneJ	0.0294785	23.1105	FALSE	TRUE	FALSE
yneK	0.0170251	12.0956	FALSE	TRUE	FALSE
ydeA	0.0151134	10.3437	FALSE	TRUE	FALSE
marC	0.021021	15.6907	FALSE	TRUE	FALSE
marR	0.016092	11.2436	FALSE	TRUE	FALSE
marA	0.0208333	15.5235	FALSE	TRUE	FALSE
marB	0.00456621	-0.266943	FALSE	FALSE	TRUE
eamA	0.0122222	7.63786	FALSE	TRUE	FALSE
ydeE	0.016835	11.9225	FALSE	TRUE	FALSE
yneM	0.0104167	5.90032	FALSE	TRUE	FALSE
dgcZ	0.0325477	25.7617	FALSE	TRUE	FALSE
ydeI	0.0305344	24.0245	FALSE	TRUE	FALSE
ydeJ	0.0231214	17.5531	FALSE	TRUE	FALSE
dcp	0.00879765	4.29749	FALSE	TRUE	FALSE
ydfG	0.0174029	12.4391	FALSE	TRUE	FALSE
rspR	0.00582242	1.17277	FALSE	FALSE	TRUE
ydfZ	0.00980392	5.29949	FALSE	TRUE	FALSE
ydfI	0.0130048	8.37831	FALSE	TRUE	FALSE
ydfJ	0.0241228	18.4358	FALSE	TRUE	FALSE
ydfK	0.0299145	23.4882	FALSE	TRUE	FALSE
pinQ	0.037225	29.7729	FALSE	TRUE	FALSE
tfaQ	0.0572917	46.7276	FALSE	TRUE	FALSE
stfQ	0.0155763	10.7703	FALSE	TRUE	FALSE
nohQ	0.0170455	12.1141	FALSE	TRUE	FALSE
ynfO	0.034188	27.1721	FALSE	TRUE	FALSE
ydfO	0.00243309	-3.09139	FALSE	FALSE	TRUE
gnsB	0.00574713	1.0892	FALSE	FALSE	TRUE
ynfN	0.025641	19.7683	FALSE	TRUE	FALSE
cspI	0.00469484	-0.114458	FALSE	FALSE	TRUE
rzpQ	0.0140562	9.36327	FALSE	TRUE	FALSE
rzoQ	0.0196078	14.428	FALSE	TRUE	FALSE
rrrQ	0.0149813	10.2217	FALSE	TRUE	FALSE
ydfR	0.0192308	14.0896	FALSE	TRUE	FALSE
essQ	0.0138889	9.20721	FALSE	TRUE	FALSE
cspB	0.00462963	-0.19159	FALSE	FALSE	TRUE
cspF	0.00469484	-0.114458	FALSE	FALSE	TRUE
quuQ	0.0146082	9.87636	FALSE	TRUE	FALSE
ydfU	0.0171429	12.2027	FALSE	TRUE	FALSE
rem	0.015873	11.0428	FALSE	TRUE	FALSE
hokD	0.00641026	1.81577	FALSE	FALSE	TRUE
relE	0.0104167	5.90032	FALSE	TRUE	FALSE
relB	0.00416667	-0.74984	FALSE	FALSE	TRUE
ydfV	0.0392157	31.4711	FALSE	TRUE	FALSE
flxA	0.036036	28.7561	FALSE	TRUE	FALSE
intK	0.00546448	0.772709	FALSE	FALSE	TRUE
ydfX	0.0143369	9.6245	FALSE	TRUE	FALSE
dicC	0.017316	12.3601	FALSE	TRUE	FALSE
dicA	0	-175.484	TRUE	FALSE	FALSE
ydfA	0.0192308	14.0896	FALSE	TRUE	FALSE
ydfB	0.00775194	3.2317	FALSE	FALSE	TRUE
ydfC	0	-175.484	TRUE	FALSE	FALSE
dicB	0.015873	11.0428	FALSE	TRUE	FALSE
ydfD	0.0416667	33.556	FALSE	TRUE	FALSE
ydfE	0.0248366	19.0631	FALSE	TRUE	FALSE
insD1	0.119769	98.4568	FALSE	TRUE	FALSE
intQ	0.0310881	24.503	FALSE	TRUE	FALSE
rspB	0.0235294	17.9131	FALSE	TRUE	FALSE
rspA	0.0131687	8.53259	FALSE	TRUE	FALSE
ynfA	0.00917431	4.67498	FALSE	TRUE	FALSE
ynfB	0.0146199	9.88716	FALSE	TRUE	FALSE
speG	0.0516934	42.0281	FALSE	TRUE	FALSE
ynfC	0.0492264	39.9509	FALSE	TRUE	FALSE
ynfD	0.00980392	5.29949	FALSE	TRUE	FALSE
ynfE	0.012773	8.15966	FALSE	TRUE	FALSE
ynfF	0.00990099	5.39511	FALSE	TRUE	FALSE
ynfG	0.0113269	6.78181	FALSE	TRUE	FALSE
ynfH	0.0105263	6.00718	FALSE	TRUE	FALSE
dmsD	0.00162602	-4.4487	TRUE	FALSE	FALSE
clcB	0.0103421	5.82753	FALSE	TRUE	FALSE
ynfK	0.0143678	9.65321	FALSE	TRUE	FALSE
mlc	0.014742	10.0003	FALSE	TRUE	FALSE
ynfL	0.00782998	3.31224	FALSE	FALSE	TRUE
ynfM	0.0183413	13.2886	FALSE	TRUE	FALSE
asr	0.012945	8.32195	FALSE	TRUE	FALSE
ydgU	0.0238095	18.16	FALSE	TRUE	FALSE
ydgD	0.00973236	5.22889	FALSE	TRUE	FALSE
mdtI	0.00606061	1.43527	FALSE	FALSE	TRUE
mdtJ	0.0382514	30.649	FALSE	TRUE	FALSE
tqsA	0.0115942	7.03849	FALSE	TRUE	FALSE
pntB	0.012959	8.33513	FALSE	TRUE	FALSE
pntA	0.00652316	1.93748	FALSE	FALSE	TRUE
ydgH	0.0126984	8.08922	FALSE	TRUE	FALSE
ydgI	0.010846	6.31764	FALSE	TRUE	FALSE
folM	0.0152144	10.4369	FALSE	TRUE	FALSE
ydgC	0.00595238	1.31635	FALSE	FALSE	TRUE
rstA	0.00416667	-0.74984	FALSE	FALSE	TRUE
rstB	0.0107527	6.22719	FALSE	TRUE	FALSE
tus	0.0129032	8.28258	FALSE	TRUE	FALSE
fumC	0.00641026	1.81577	FALSE	FALSE	TRUE
fumA	0.00789314	3.3773	FALSE	FALSE	TRUE
manA	0.00680272	2.23666	FALSE	FALSE	TRUE
ydgA	0.00927767	4.77804	FALSE	TRUE	FALSE
uidC	0.0221169	16.6644	FALSE	TRUE	FALSE
uidB	0.0131004	8.46835	FALSE	TRUE	FALSE
uidA	0.0110375	6.50292	FALSE	TRUE	FALSE
uidR	0.0169205	12.0003	FALSE	TRUE	FALSE
hdhA	0.0299479	23.5171	FALSE	TRUE	FALSE
malI	0.0155491	10.7452	FALSE	TRUE	FALSE
malX	0.00753296	3.00473	FALSE	FALSE	TRUE
malY	0.0102302	5.71814	FALSE	TRUE	FALSE
add	0.00998004	5.47285	FALSE	TRUE	FALSE
ydgJ	0.0115274	6.97442	FALSE	TRUE	FALSE
blr	0.0555556	45.2722	FALSE	TRUE	FALSE
cnu	0.0324074	25.6409	FALSE	TRUE	FALSE
ydgK	0.0566893	46.2229	FALSE	TRUE	FALSE
rsxA	0.0120275	7.45253	FALSE	TRUE	FALSE
rsxB	0.00690846	2.34904	FALSE	FALSE	TRUE
rsxC	0.0116959	7.13589	FALSE	TRUE	FALSE
rsxD	0.00661001	2.03076	FALSE	FALSE	TRUE
rsxG	0.00805153	3.53996	FALSE	FALSE	TRUE
rsxE	0.0114943	6.94264	FALSE	TRUE	FALSE
nth	0.00786164	3.34486	FALSE	FALSE	TRUE
dtpA	0.0159681	11.13	FALSE	TRUE	FALSE
gstA	0.0115512	6.99722	FALSE	TRUE	FALSE
pdxY	0.0138889	9.20721	FALSE	TRUE	FALSE
tyrS	0	-175.484	TRUE	FALSE	FALSE
pdxH	0.00152207	-4.6483	TRUE	FALSE	FALSE
mliC	0.0030303	-2.22488	FALSE	FALSE	TRUE
anmK	0.00990991	5.40389	FALSE	TRUE	FALSE
slyB	0.017094	12.1583	FALSE	TRUE	FALSE
slyA	0.0298851	23.4627	FALSE	TRUE	FALSE
ydhI	0.0168776	11.9613	FALSE	TRUE	FALSE
ydhJ	0.0174825	12.5113	FALSE	TRUE	FALSE
ydhK	0.00894188	4.4424	FALSE	TRUE	FALSE
sodC	0.00191571	-3.92772	TRUE	FALSE	FALSE
ydhF	0.00891862	4.41906	FALSE	TRUE	FALSE
ydhL	0.00416667	-0.74984	FALSE	FALSE	TRUE
nemR	0.005	0.242178	FALSE	FALSE	TRUE
nemA	0.00819672	3.68847	FALSE	TRUE	FALSE
gloA	0.00245098	-3.06411	FALSE	FALSE	TRUE
rnt	0.00154321	-4.60708	TRUE	FALSE	FALSE
lhr	0.00931341	4.81362	FALSE	TRUE	FALSE
grxD	0.0114943	6.94264	FALSE	TRUE	FALSE
mepH	0.00735294	2.81705	FALSE	FALSE	TRUE
sodB	0.00687285	2.31124	FALSE	FALSE	TRUE
ydhP	0.00598291	1.34995	FALSE	FALSE	TRUE
ynhF	0.0111111	6.57396	FALSE	TRUE	FALSE
purR	0.00584795	1.20105	FALSE	FALSE	TRUE
ydhB	0.00643087	1.83803	FALSE	FALSE	TRUE
ydhC	0.00990099	5.39511	FALSE	TRUE	FALSE
cfa	0.0165361	11.6498	FALSE	TRUE	FALSE
ribC	0.00155763	-4.57914	TRUE	FALSE	FALSE
mdtK	0.0131004	8.46835	FALSE	TRUE	FALSE
ydhQ	0.0111376	6.59955	FALSE	TRUE	FALSE
ydhR	0.0130719	8.44149	FALSE	TRUE	FALSE
ydhS	0.0124611	7.86456	FALSE	TRUE	FALSE
ydhT	0.0159902	11.1503	FALSE	TRUE	FALSE
ydhU	0.0152672	10.4856	FALSE	TRUE	FALSE
ydhX	0.0134529	8.7994	FALSE	TRUE	FALSE
ydhW	0.00925926	4.7597	FALSE	TRUE	FALSE
ydhV	0.0128388	8.22181	FALSE	TRUE	FALSE
ydhY	0.0318979	25.2019	FALSE	TRUE	FALSE
ydhZ	0.0285714	22.3235	FALSE	TRUE	FALSE
pykF	0.0113234	6.77851	FALSE	TRUE	FALSE
lpp	0	-175.484	TRUE	FALSE	FALSE
ldtE	0.00995025	5.44357	FALSE	TRUE	FALSE
sufE	0.00959233	5.09046	FALSE	TRUE	FALSE
sufS	0.013923	9.23906	FALSE	TRUE	FALSE
sufD	0.0086478	4.14643	FALSE	TRUE	FALSE
sufC	0.00937082	4.87073	FALSE	TRUE	FALSE
sufB	0.00672043	2.14891	FALSE	FALSE	TRUE
sufA	0.0162602	11.3976	FALSE	TRUE	FALSE
ydiH	0.010582	6.06138	FALSE	TRUE	FALSE
menI	0.00486618	0.0866397	FALSE	FALSE	TRUE
ydiJ	0.00883219	4.33223	FALSE	TRUE	FALSE
ydiK	0.00449236	-0.355111	FALSE	FALSE	TRUE
ydiL	0.0420168	33.8533	FALSE	TRUE	FALSE
ydiM	0.055144	44.927	FALSE	TRUE	FALSE
ydiN	0.0308057	24.2591	FALSE	TRUE	FALSE
ydiB	0.0219146	16.485	FALSE	TRUE	FALSE
aroD	0.0197628	14.5669	FALSE	TRUE	FALSE
ydiF	0.0407268	32.7573	FALSE	TRUE	FALSE
ydiO	0.00868056	4.17949	FALSE	TRUE	FALSE
ydiP	0.0230263	17.4691	FALSE	TRUE	FALSE
ydiQ	0.0143791	9.66368	FALSE	TRUE	FALSE
ydiR	0.00638978	1.79363	FALSE	FALSE	TRUE
ydiS	0.00852713	4.02441	FALSE	TRUE	FALSE
ydiT	0.0136054	8.94228	FALSE	TRUE	FALSE
fadK	0.0151791	10.4044	FALSE	TRUE	FALSE
ppsA	0.0176545	12.6673	FALSE	TRUE	FALSE
ppsR	0.0059952	1.36347	FALSE	FALSE	TRUE
aroH	0.0133715	8.72308	FALSE	TRUE	FALSE
ydiE	0	-175.484	TRUE	FALSE	FALSE
ydiU	0.00974252	5.23892	FALSE	TRUE	FALSE
ydiV	0.0308123	24.2648	FALSE	TRUE	FALSE
nlpC	0.00860215	4.10031	FALSE	TRUE	FALSE
btuD	0.00533333	0.624294	FALSE	FALSE	TRUE
btuE	0.00724638	2.70546	FALSE	FALSE	TRUE
btuC	0.0122324	7.64755	FALSE	TRUE	FALSE
ihfA	0.01	5.49246	FALSE	TRUE	FALSE
pheT	0.00041876	-7.79889	TRUE	FALSE	FALSE
pheS	0	-175.484	TRUE	FALSE	FALSE
pheM	0	-175.484	TRUE	FALSE	FALSE
rplT	0	-175.484	TRUE	FALSE	FALSE
rpmI	0	-175.484	TRUE	FALSE	FALSE
infC	0	-175.484	TRUE	FALSE	FALSE
thrS	0	-175.484	TRUE	FALSE	FALSE
arpB	0.022082	16.6335	FALSE	TRUE	FALSE
yniD	0.0277778	21.6335	FALSE	TRUE	FALSE
ydiY	0.0237154	18.0771	FALSE	TRUE	FALSE
pfkB	0.0150538	10.2886	FALSE	TRUE	FALSE
ydiZ	0.00687285	2.31124	FALSE	FALSE	TRUE
yniA	0.010453	5.93572	FALSE	TRUE	FALSE
yniB	0.0130354	8.40712	FALSE	TRUE	FALSE
yniC	0.00896861	4.46921	FALSE	TRUE	FALSE
ydjM	0.0169205	12.0003	FALSE	TRUE	FALSE
ydjN	0.00933908	4.83917	FALSE	TRUE	FALSE
ydjO	0.0174129	12.4481	FALSE	TRUE	FALSE
cedA	0.0246914	18.9356	FALSE	TRUE	FALSE
katE	0.0119363	7.36562	FALSE	TRUE	FALSE
chbG	0.012	7.42633	FALSE	TRUE	FALSE
chbF	0.0317812	25.1012	FALSE	TRUE	FALSE
chbR	0.024911	19.1284	FALSE	TRUE	FALSE
chbA	0.017094	12.1583	FALSE	TRUE	FALSE
chbC	0.0301692	23.7087	FALSE	TRUE	FALSE
chbB	0.0124611	7.86456	FALSE	TRUE	FALSE
osmE	0.0265487	20.562	FALSE	TRUE	FALSE
nadE	0	-175.484	TRUE	FALSE	FALSE
cho	0.00675676	2.18768	FALSE	FALSE	TRUE
ves	0.0121528	7.57182	FALSE	TRUE	FALSE
spy	0.0185185	13.4485	FALSE	TRUE	FALSE
astE	0.0103199	5.80588	FALSE	TRUE	FALSE
astB	0.00520833	0.48185	FALSE	FALSE	TRUE
astD	0.010142	5.63178	FALSE	TRUE	FALSE
astA	0.00966184	5.15922	FALSE	TRUE	FALSE
astC	0.013104	8.47172	FALSE	TRUE	FALSE
xthA	0.00991326	5.40718	FALSE	TRUE	FALSE
ydjX	0.0393812	31.6121	FALSE	TRUE	FALSE
ydjY	0.0103245	5.81034	FALSE	TRUE	FALSE
ydjZ	0.00706215	2.51163	FALSE	FALSE	TRUE
ynjA	0.00910747	4.60821	FALSE	TRUE	FALSE
ynjB	0.00599829	1.36686	FALSE	FALSE	TRUE
ynjC	0.0117188	7.15775	FALSE	TRUE	FALSE
ynjD	0.00458716	-0.242019	FALSE	FALSE	TRUE
ynjE	0.00611621	1.49615	FALSE	FALSE	TRUE
ynjF	0.0128824	8.26299	FALSE	TRUE	FALSE
nudG	0.00735294	2.81705	FALSE	FALSE	TRUE
ynjH	0.029304	22.9593	FALSE	TRUE	FALSE
gdhA	0.00520833	0.48185	FALSE	FALSE	TRUE
ynjI	0.0230548	17.4942	FALSE	TRUE	FALSE
topB	0.00866463	4.16342	FALSE	TRUE	FALSE
selD	0.00766284	3.13952	FALSE	FALSE	TRUE
ydjA	0.00905797	4.55871	FALSE	TRUE	FALSE
sppA	0.0113086	6.76421	FALSE	TRUE	FALSE
ansA	0.013766	9.09242	FALSE	TRUE	FALSE
pncA	0.0186916	13.6045	FALSE	TRUE	FALSE
ydjE	0.0272259	21.1528	FALSE	TRUE	FALSE
ydjF	0.0289855	22.683	FALSE	TRUE	FALSE
ydjG	0.0214067	16.0339	FALSE	TRUE	FALSE
ydjH	0.0242616	18.5579	FALSE	TRUE	FALSE
ydjI	0.0238949	18.2351	FALSE	TRUE	FALSE
ydjJ	0.0363985	29.0663	FALSE	TRUE	FALSE
ydjK	0.0289855	22.683	FALSE	TRUE	FALSE
ydjL	0.00835655	3.85131	FALSE	TRUE	FALSE
yeaC	0.00732601	2.78888	FALSE	FALSE	TRUE
msrB	0.00966184	5.15922	FALSE	TRUE	FALSE
gapA	0.00100402	-5.7951	TRUE	FALSE	FALSE
yeaD	0.0101695	5.65873	FALSE	TRUE	FALSE
yeaE	0.0116959	7.13589	FALSE	TRUE	FALSE
mipA	0.0160643	11.2182	FALSE	TRUE	FALSE
yeaG	0.00826873	3.76192	FALSE	TRUE	FALSE
yeaH	0.0140187	9.32829	FALSE	TRUE	FALSE
yeaI	0.0155827	10.7761	FALSE	TRUE	FALSE
yeaJ	0.0228035	17.2722	FALSE	TRUE	FALSE
yeaK	0.015873	11.0428	FALSE	TRUE	FALSE
yoaI	0.0285714	22.3235	FALSE	TRUE	FALSE
yeaL	0.00671141	2.13928	FALSE	FALSE	TRUE
yeaM	0.013382	8.73289	FALSE	TRUE	FALSE
yeaN	0.00761421	3.08912	FALSE	FALSE	TRUE
yeaO	0.00862069	4.11905	FALSE	TRUE	FALSE
yoaF	0.0117647	7.2017	FALSE	TRUE	FALSE
yeaP	0.0263158	20.3585	FALSE	TRUE	FALSE
yoaK	0	-175.484	TRUE	FALSE	FALSE
yoaJ	0.0533333	43.4067	FALSE	TRUE	FALSE
yeaQ	0.0401606	32.2757	FALSE	TRUE	FALSE
yoaG	0.0218579	16.4347	FALSE	TRUE	FALSE
yeaR	0.0388889	31.1927	FALSE	TRUE	FALSE
leuE	0.0485133	39.3496	FALSE	TRUE	FALSE
dmlR	0.0183983	13.34	FALSE	TRUE	FALSE
dmlA	0.0165746	11.6849	FALSE	TRUE	FALSE
yeaV	0.0124481	7.85231	FALSE	TRUE	FALSE
yeaW	0.00711111	2.56326	FALSE	FALSE	TRUE
yeaX	0.00931677	4.81697	FALSE	TRUE	FALSE
rnd	0.0070922	2.54333	FALSE	FALSE	TRUE
fadD	0.00830368	3.79751	FALSE	TRUE	FALSE
yeaY	0	-175.484	TRUE	FALSE	FALSE
tsaB	0	-175.484	TRUE	FALSE	FALSE
yoaA	0.0120356	7.46024	FALSE	TRUE	FALSE
yoaB	0.0405797	32.6322	FALSE	TRUE	FALSE
yoaC	0.05	40.6027	FALSE	TRUE	FALSE
yoaH	0.0166667	11.769	FALSE	TRUE	FALSE
pabB	0.0132159	8.57689	FALSE	TRUE	FALSE
nudL	0.0103627	5.84765	FALSE	TRUE	FALSE
sdaA	0.0161172	11.2667	FALSE	TRUE	FALSE
yoaD	0.011257	6.71462	FALSE	TRUE	FALSE
yoaE	0.0160565	11.2111	FALSE	TRUE	FALSE
manX	0.0154321	10.6375	FALSE	TRUE	FALSE
manY	0.00998752	5.4802	FALSE	TRUE	FALSE
manZ	0.0105634	6.04326	FALSE	TRUE	FALSE
yobD	0.0239651	18.297	FALSE	TRUE	FALSE
mntP	0.0123457	7.75513	FALSE	TRUE	FALSE
rlmA	0.0111111	6.57396	FALSE	TRUE	FALSE
cspC	0.0333333	26.4377	FALSE	TRUE	FALSE
yobF	0.0486111	39.4321	FALSE	TRUE	FALSE
yebO	0.0138889	9.20721	FALSE	TRUE	FALSE
mgrB	0	-175.484	TRUE	FALSE	FALSE
yobH	0.0625	51.0847	FALSE	TRUE	FALSE
kdgR	0.020202	14.9599	FALSE	TRUE	FALSE
yebQ	0.0138282	9.15059	FALSE	TRUE	FALSE
htpX	0.00793651	3.4219	FALSE	FALSE	TRUE
prc	0.011225	6.68375	FALSE	TRUE	FALSE
proQ	0.00715308	2.60744	FALSE	FALSE	TRUE
msrC	0.0100402	5.5319	FALSE	TRUE	FALSE
yebS	0.0147975	10.0517	FALSE	TRUE	FALSE
yebT	0.0132878	8.64446	FALSE	TRUE	FALSE
rsmF	0.00833333	3.8277	FALSE	TRUE	FALSE
yebV	0.0295359	23.1602	FALSE	TRUE	FALSE
yebW	0.015625	10.815	FALSE	TRUE	FALSE
pphA	0.00913242	4.63315	FALSE	TRUE	FALSE
yebY	0.0146199	9.88716	FALSE	TRUE	FALSE
yebZ	0.0148912	10.1384	FALSE	TRUE	FALSE
yobA	0.016	11.1593	FALSE	TRUE	FALSE
holE	0.00865801	4.15674	FALSE	TRUE	FALSE
yobB	0.0182648	13.2195	FALSE	TRUE	FALSE
exoX	0.00301659	-2.24389	FALSE	FALSE	TRUE
ptrB	0.0164968	11.6139	FALSE	TRUE	FALSE
yebE	0.00454545	-0.291677	FALSE	FALSE	TRUE
yebF	0.0112045	6.66399	FALSE	TRUE	FALSE
yebG	0.0137457	9.07347	FALSE	TRUE	FALSE
purT	0.0118745	7.30658	FALSE	TRUE	FALSE
eda	0.00778816	3.2691	FALSE	FALSE	TRUE
edd	0.00772627	3.20516	FALSE	FALSE	TRUE
zwf	0.00406504	-0.875123	FALSE	FALSE	TRUE
yebK	0.0103448	5.83021	FALSE	TRUE	FALSE
pykA	0.012474	7.87684	FALSE	TRUE	FALSE
lpxM	0.00823045	3.72289	FALSE	TRUE	FALSE
mepM	0.0120937	7.51562	FALSE	TRUE	FALSE
znuA	0.00535906	0.653486	FALSE	FALSE	TRUE
znuC	0.010582	6.06138	FALSE	TRUE	FALSE
znuB	0.0165394	11.6528	FALSE	TRUE	FALSE
ruvB	0.00593472	1.29689	FALSE	FALSE	TRUE
ruvA	0.00980392	5.29949	FALSE	TRUE	FALSE
yobI	0	-175.484	TRUE	FALSE	FALSE
yebB	0.039801	31.9696	FALSE	TRUE	FALSE
ruvC	0.00766284	3.13952	FALSE	FALSE	TRUE
yebC	0.0107962	6.26941	FALSE	TRUE	FALSE
nudB	0.00441501	-0.447972	FALSE	FALSE	TRUE
aspS	0	-175.484	TRUE	FALSE	FALSE
yecD	0.0141093	9.41276	FALSE	TRUE	FALSE
yecE	0.01221	7.62625	FALSE	TRUE	FALSE
yecN	0.00757576	3.04921	FALSE	FALSE	TRUE
cmoA	0.00537634	0.673082	FALSE	FALSE	TRUE
cmoB	0.00823045	3.72289	FALSE	TRUE	FALSE
torZ	0.00946502	4.9643	FALSE	TRUE	FALSE
torY	0.0217984	16.3818	FALSE	TRUE	FALSE
cutC	0.0120482	7.47225	FALSE	TRUE	FALSE
yecM	0.00529101	0.576169	FALSE	FALSE	TRUE
argS	0	-175.484	TRUE	FALSE	FALSE
yecT	0.0286299	22.3743	FALSE	TRUE	FALSE
flhE	0.00508906	0.344991	FALSE	FALSE	TRUE
flhA	0.011544	6.99037	FALSE	TRUE	FALSE
flhB	0.00609225	1.46994	FALSE	FALSE	TRUE
cheZ	0.00930233	4.80259	FALSE	TRUE	FALSE
cheY	0.00769231	3.17003	FALSE	FALSE	TRUE
cheB	0.00285714	-2.46771	FALSE	FALSE	TRUE
cheR	0.00116144	-5.41296	TRUE	FALSE	FALSE
tap	0.0062422	1.63357	FALSE	FALSE	TRUE
tar	0.00601685	1.38726	FALSE	FALSE	TRUE
cheW	0.0138889	9.20721	FALSE	TRUE	FALSE
cheA	0.00763359	3.10921	FALSE	FALSE	TRUE
motB	0.00862999	4.12844	FALSE	TRUE	FALSE
motA	0.00788288	3.36674	FALSE	FALSE	TRUE
flhC	0.00518135	0.450968	FALSE	FALSE	TRUE
flhD	0.00854701	4.04453	FALSE	TRUE	FALSE
insB1	0.0793651	65.1182	FALSE	TRUE	FALSE
insA	0.0615942	50.3279	FALSE	TRUE	FALSE
uspC	0.025641	19.7683	FALSE	TRUE	FALSE
otsA	0.0189474	13.8348	FALSE	TRUE	FALSE
otsB	0.0137328	9.06144	FALSE	TRUE	FALSE
araH	0.0151976	10.4214	FALSE	TRUE	FALSE
araG	0.0158416	11.014	FALSE	TRUE	FALSE
araF	0.0121212	7.54178	FALSE	TRUE	FALSE
ftnB	0.0277778	21.6335	FALSE	TRUE	FALSE
yecJ	0.00793651	3.4219	FALSE	FALSE	TRUE
azuC	0	-175.484	TRUE	FALSE	FALSE
yecR	0.0432099	34.8655	FALSE	TRUE	FALSE
ftnA	0.0582329	47.5161	FALSE	TRUE	FALSE
yecH	0.0166667	11.769	FALSE	TRUE	FALSE
tyrP	0.0107261	6.20136	FALSE	TRUE	FALSE
yecA	0.0165165	11.6319	FALSE	TRUE	FALSE
pgsA	0	-175.484	TRUE	FALSE	FALSE
uvrC	0.0114566	6.90652	FALSE	TRUE	FALSE
uvrY	0.0182648	13.2195	FALSE	TRUE	FALSE
yecF	0.0444444	35.9115	FALSE	TRUE	FALSE
sdiA	0.0276625	21.5331	FALSE	TRUE	FALSE
yecC	0.00664011	2.06301	FALSE	FALSE	TRUE
yecS	0.00597907	1.34573	FALSE	FALSE	TRUE
dcyD	0.0111449	6.60654	FALSE	TRUE	FALSE
fliY	0.0149813	10.2217	FALSE	TRUE	FALSE
fliZ	0.0199275	14.7144	FALSE	TRUE	FALSE
fliA	0.00833333	3.8277	FALSE	TRUE	FALSE
fliC	0.012024	7.44925	FALSE	TRUE	FALSE
fliD	0.00852878	4.02608	FALSE	TRUE	FALSE
fliS	0.0121655	7.58388	FALSE	TRUE	FALSE
fliT	0.010929	6.39797	FALSE	TRUE	FALSE
amyA	0.0147849	10.0401	FALSE	TRUE	FALSE
yedD	0.00483092	0.045437	FALSE	FALSE	TRUE
yedE	0.0124378	7.84252	FALSE	TRUE	FALSE
yedF	0.0213675	15.9991	FALSE	TRUE	FALSE
yedK	0.00747384	2.94321	FALSE	FALSE	TRUE
yedL	0.0333333	26.4377	FALSE	TRUE	FALSE
yedN	0.0106667	6.14368	FALSE	TRUE	FALSE
intG	0.0246914	18.9356	FALSE	TRUE	FALSE
fliE	0.015873	11.0428	FALSE	TRUE	FALSE
fliF	0.00843882	3.93488	FALSE	TRUE	FALSE
fliG	0.00903614	4.53686	FALSE	TRUE	FALSE
fliH	0.00582242	1.17277	FALSE	FALSE	TRUE
fliI	0.00800582	3.49309	FALSE	FALSE	TRUE
fliJ	0.00225225	-3.37262	FALSE	FALSE	TRUE
fliK	0.0115248	6.97197	FALSE	TRUE	FALSE
fliL	0.0129032	8.28258	FALSE	TRUE	FALSE
fliM	0.00696517	2.40914	FALSE	FALSE	TRUE
fliN	0.0120773	7.49997	FALSE	TRUE	FALSE
fliO	0.00546448	0.772709	FALSE	FALSE	TRUE
fliP	0.00813008	3.62037	FALSE	TRUE	FALSE
fliQ	0.0148148	10.0677	FALSE	TRUE	FALSE
fliR	0.0165394	11.6528	FALSE	TRUE	FALSE
rcsA	0.0240385	18.3616	FALSE	TRUE	FALSE
dsrB	0.026455	20.4802	FALSE	TRUE	FALSE
yodD	0.0175439	12.567	FALSE	TRUE	FALSE
yedP	0.00980392	5.29949	FALSE	TRUE	FALSE
yedQ	0.0129794	8.35434	FALSE	TRUE	FALSE
yodC	0.00546448	0.772709	FALSE	FALSE	TRUE
yedI	0.0130719	8.44149	FALSE	TRUE	FALSE
yedA	0.00651466	1.92834	FALSE	FALSE	TRUE
vsr	0.00849257	3.98939	FALSE	TRUE	FALSE
dcm	0.012685	8.07653	FALSE	TRUE	FALSE
yedJ	0.00574713	1.0892	FALSE	FALSE	TRUE
yedR	0.0245902	18.8467	FALSE	TRUE	FALSE
yedS	0.0276382	21.512	FALSE	TRUE	FALSE
hchA	0.0340376	27.0429	FALSE	TRUE	FALSE
yedV	0.0353201	28.143	FALSE	TRUE	FALSE
yedW	0.047619	38.5951	FALSE	TRUE	FALSE
hiuH	0.0362319	28.9237	FALSE	TRUE	FALSE
yedY	0.0149254	10.17	FALSE	TRUE	FALSE
yedZ	0.0220126	16.5719	FALSE	TRUE	FALSE
zinT	0.0215054	16.1216	FALSE	TRUE	FALSE
yodB	0.0602637	49.2155	FALSE	TRUE	FALSE
mtfA	0.00877193	4.2716	FALSE	TRUE	FALSE
yeeJ	0.0161085	11.2587	FALSE	TRUE	FALSE
yeeL	0.0303894	23.8992	FALSE	TRUE	FALSE
shiA	0.0280942	21.9087	FALSE	TRUE	FALSE
amn	0.0261168	20.1846	FALSE	TRUE	FALSE
yeeN	0.041841	33.704	FALSE	TRUE	FALSE
yeeO	0.0194892	14.3216	FALSE	TRUE	FALSE
cbl	0.0126183	8.01346	FALSE	TRUE	FALSE
nac	0.0206972	15.4021	FALSE	TRUE	FALSE
ldtA	0.0150054	10.2439	FALSE	TRUE	FALSE
cobT	0.012963	8.3389	FALSE	TRUE	FALSE
cobS	0.00672043	2.14891	FALSE	FALSE	TRUE
cobU	0.0164835	11.6018	FALSE	TRUE	FALSE
yeeH	0	-175.484	TRUE	FALSE	FALSE
insH1	0.106195	87.2876	FALSE	TRUE	FALSE
yoeG	0.0505618	41.0758	FALSE	TRUE	FALSE
yoeH	0.0691824	56.6572	FALSE	TRUE	FALSE
yoeA	0.0277778	21.6335	FALSE	TRUE	FALSE
insD1	0.11479	94.3631	FALSE	TRUE	FALSE
insC1	0.0901639	74.0594	FALSE	TRUE	FALSE
yeeP	0.0235507	17.9319	FALSE	TRUE	FALSE
flu	0.0108974	6.36746	FALSE	TRUE	FALSE
yeeR	0.00978474	5.28057	FALSE	TRUE	FALSE
yeeS	0.00894855	4.44909	FALSE	TRUE	FALSE
yeeT	0.00900901	4.50969	FALSE	TRUE	FALSE
cbeA	0.0135501	8.8905	FALSE	TRUE	FALSE
cbtA	0.016	11.1593	FALSE	TRUE	FALSE
yeeW	0.0119048	7.33549	FALSE	TRUE	FALSE
yoeD	0.0232558	17.6718	FALSE	TRUE	FALSE
yoeF	0.0322581	25.5122	FALSE	TRUE	FALSE
yeeX	0.0151515	10.3789	FALSE	TRUE	FALSE
yeeA	0.00944287	4.94231	FALSE	TRUE	FALSE
sbmC	0.0168776	11.9613	FALSE	TRUE	FALSE
dacD	0.0128535	8.23565	FALSE	TRUE	FALSE
sbcB	0.012605	8.00092	FALSE	TRUE	FALSE
yeeD	0.00877193	4.2716	FALSE	TRUE	FALSE
yeeE	0.0169972	12.0702	FALSE	TRUE	FALSE
plaP	0.0125092	7.91018	FALSE	TRUE	FALSE
yoeI	0	-175.484	TRUE	FALSE	FALSE
[truncated: 2,321 more rows]
